# Supplementary material for: Cyclic 5-membered disulfides are not selective substrates of thioredoxin reductase, but are opened nonspecifically
Source: Nat Commun. 2022 Apr 1;13:1754. doi: 10.1038/s41467-022-29136-4 (PMC8975869; doi:10.1038/s41467-022-29136-4)
Supplement: Supplementary file 6 — Source data [file 41467_2022_29136_MOESM6_ESM.xlsx]

## Sheet: Fig 3a + Fig S3
Fig 3a-b: GSH activation
raw fluorescence (ex355bp10/em520lp)
time (h)	TCEP (100 µM)	GSH (10 µM)	GSH (30 µM)	GSH (100 µM)	GSH (0.3 mM)	GSH (1 mM)	GSH (3 mM)	GSH (10 mM)
excess	10	1	3	10	30	100	300	1000
0.1	6705	478.7	408	478.7	388.3	346	363.3	387
0.5	8548	367	294.7	391	440.3	1196	2589.3	2867.3
1	8226.3	336.7	299.7	396.7	768.7	2174.7	4112	4413.7
2	7983	317	289	391.7	1461.7	3371.3	5343.3	5869.3
3	7688	292.3	277.3	645	1917.3	3979.7	5909.7	6447.7
4	7502	279.7	273.7	831	2199	4277.3	6128.7	6538.7
5	7342.7	270.3	268	926	2346.3	4434.7	6117.7	6422.3
6	7040.7	256.3	267.7	991.3	2197.7	4268	6000	6171.3
normalized to FTCEP (t)
time (h)	TCEP (100 µM)	GSH (10 µM)	GSH (30 µM)	GSH (100 µM)	GSH (0.3 mM)	GSH (1 mM)	GSH (3 mM)	GSH (10 mM)
excess	10	1	3	10	30	100	300	1000
0.1	0.7844	0.056	0.0477	0.056	0.0454	0.0405	0.0425	0.0453
0.5	1	0.0429	0.0345	0.0457	0.0515	0.1399	0.3029	0.3354
1	1	0.0409	0.0364	0.0482	0.0934	0.2644	0.4999	0.5365
2	1	0.03971	0.0362	0.04906	0.1831	0.42231	0.66934	0.73523
3	1	0.038	0.0361	0.0839	0.2494	0.5176	0.7687	0.8387
4	1	0.0373	0.0365	0.1108	0.2931	0.5702	0.8169	0.8716
5	1	0.03682	0.0365	0.12611	0.31955	0.60396	0.83317	0.87466
6	1	0.0364	0.038	0.1408	0.3121	0.6062	0.8522	0.8765
Dose-Reponse (log10 scale)
log10(GSH/SS50-PQ)	t = 2h	t = 4h	t = 6h
0	0.03971	0.0373	0.0271
0.477121	0.0362	0.0365	0.0543
1	0.04906	0.1108	0.1264
1.47712	0.1831	0.2931	0.2348
2	0.42231	0.5702	0.5818
2.47712	0.66934	0.8169	0.8213
3	0.73523	0.8716	0.91

## Sheet: Fig 3b
Fig 3c-d: chemoreductant challenge
raw fluorescence (ex355bp10/em520lp)
entry 1 (represented in Fig 3b - timecourse)										entry 2					entry 3 (equals data for Fig a, represented in Fig 3b - timecourse)
time (h)	TCEP (0.1 mM)	DTT(red) (1 mM)	MEDA (1 mM)	NAC (1 mM)	CA ( 1 mM)	Ser (1 mM)	Cys (1 mM)	BL (1 mM)		time (h)	TCEP (0.1 M)	GSSG (1 mM)	DTT(ox) (1 mM)		time (h)	TCEP (0.1 M)	GSH (1 mM)
0.1	1312.67	1411.67	323.667	276.333	283.667	253	228.667	143		0.1	3331	368.667	338.333		0.1	6705	346
0.5	2092	2046	635.333	222	568.333	188	184	123		0.5	5291.33	304.333	287.667		0.5	8548	1196
1	2003.33	1973.67	1384.33	509.333	1301.67	165	409	109.667		1	5031.67	286.333	269.333		1	8226.3	2174.7
2	1989	1975	1736.33	876	1689.67	153.333	807.333	99.3333		2	4756	270	256.333		2	7983	3371.3
3	1894	1914.33	1782.67	1011.33	1782	149.333	1033.33	96		3	4616.33	252.333	219.333		3	7688	3979.7
4	1811.33	1871.33	1758	1092.67	1774.67	141.667	1209	95		4	4512.33	236.667	202		4	7502	4277.3
5	1753.33	1809.67	1735	1131.67	1726	136	1286.67	91.6667		5	4437.67	227.333	198		5	7342.7	4434.7
6	1725.33	1784	1714	1158	1692.33	130	1327.33	93.6667		6	4429.33	227	198.333		6	7040.7	4268
normalized to FTCEP (t)															entry 3 (equals data for Fig a-b)
time (h)	TCEP	DTT	MEDA	NAC	CA	Ser	Cys	BL		time (h)	TCEP (0.1 M)	GSSG (1 mM)	DTT(ox) (1 mM)		time (h)	TCEP (0.1 M)	GSH (1 mM)
0.1	0.62747	0.674793	0.154716	0.132091	0.135596	0.120937	0.109305	0.0683556		0.1	0.62952	0.0696737	0.063941		0.1	0.7844	0.0405
0.5	1	0.978011	0.303697	0.106119	0.27167	0.0898662	0.0879541	0.0587954		0.5	1	0.0575154	0.0543656		0.5	1	0.1399
1	1	0.985191	0.691015	0.254243	0.64975	0.0823627	0.20416	0.0547421		1	1	0.0569063	0.0535277		1	1	0.2644
2	1	0.992961	0.872968	0.440422	0.849506	0.0770907	0.405899	0.0499413		2	1	0.0567704	0.0538968		2	1	0.42231
3	1	1.01074	0.941218	0.533967	0.940866	0.0788455	0.545583	0.0506864		3	1	0.054661	0.0475125		3	1	0.5176
4	1	1.03312	0.970556	0.603239	0.979757	0.0782113	0.667464	0.0524476		4	1	0.0524488	0.0447662		4	1	0.5702
5	1	1.03213	0.989544	0.645437	0.984411	0.0775665	0.73384	0.0522814		5	1	0.0512281	0.044618		5	1	0.60396		DTT	dithiothreitol
6	1	1.034	0.993431	0.671175	0.980873	0.0753478	0.76932	0.054289		6	1	0.0512492	0.0447772		6	1	0.6062		MEDA	mercaptoethyl-dimethylamine
																			NAC	N-acetyl-L-cystein
																			CA	cysteamine
																			Ser	L-serine
Data representation in the bar chart representation Fig 3b																			Cys	L-cysteine
	from entry 1									from entry 2			from entry 3						BL	blank
	TCEP	DTT	MEDA	NAC	CA	Ser	Cys	blank		GSSG	DTT(ox)		GSH						GSSG	glutathione disulfide
t = 6h	1	1.034	0.993431	0.671175	0.980873	0.0753478	0.76932	0.054289		0.051	0.0447772		0.6062						GSH	glutathione

## Sheet: Fig 3c + Fig S4-7
Fig 3c and Fig S5-7 bioreductant challenge with SS50-PQ (10 µM)
entry 1	raw fluorescence (ex355bp10/em520lp)										entry 1	substraction of background NADPH autofluorescence NADPH (t)										entry 1	normalized to FTCEP (t)
time (min)	0	15	30	60	120	180	240	300	360		time (min)	0	15	30	60	120	180	240	300	360		time (min)	0	15	30	60	120	180	240	300	360
TCEP	1529.67	2917.33	3186.67	3482.33	3679	3712	3715	3662	3608		TCEP	77.6667	1736.67	2068.33	2411.67	2693.33	2780.33	2832	2815.67	2828.33		TCEP	0.0274247	0.61323	0.730344	0.851577	0.951036	0.981756	1	0.994233	0.998705
NADPH	1452	1180.67	1118.33	1070.67	985.667	931.667	883	846.333	779.667		NADPH	0	0	0	0	0	0	0	0	0		NADPH	0	0	0	0	0	0	0	0	0
Trx1	1553.67	1227.33	1164.67	1174.33	1432.67	1628.67	1791	1898.67	1984		Trx1	101.667	46.6667	46.3333	103.667	447	697	908	1052.33	1204.33		Trx1	0.0358992	0.0164783	0.0163606	0.0366055	0.157839	0.246116	0.320621	0.371587	0.425259
Trx2	1506.33	1230	1146.67	1089.33	1009	951.667	903.667	837.333	786.333		Trx2	54.3333	49.3333	28.3333	18.6667	23.3333	20	20.6667	-9	6.66667		Trx2	0.0191855	0.01742	0.0100047	0.00659134	0.00823917	0.00706215	0.00729755	-0.00317797	0.00235405
TRP14	1529	2009.67	2477	3187.33	3633.33	3663	3641	3588.33	3536.33		TRP14	77	829	1358.67	2116.67	2647.67	2731.33	2758	2742	2756.67		TRP14	0.0271893	0.292726	0.479755	0.747411	0.934911	0.964454	0.97387	0.96822	0.973399
TrxR1	1484.67	2111	2662	3245.67	3441.33	3472.33	3478	3436	3443		TrxR1	32.6667	930.333	1543.67	2175	2455.67	2540.67	2595	2589.67	2663.33		TrxR1	0.0115348	0.328508	0.54508	0.768008	0.867114	0.897128	0.916314	0.91443	0.940443
TrxR2	1455	1243	1166.33	1186.33	1388	1575.67	1688	1720	1710.67		TrxR2	3	62.3333	48	115.667	402.333	644	805	873.667	931		TrxR2	0.00105932	0.0220104	0.0169492	0.0408427	0.142067	0.227401	0.284251	0.308498	0.328743
Trx1 (10 nM--10 µM) + TrxR1 (20 nM)											Trx1 + TrxR1											Trx1 + TrxR1
10 nM	1515.67	1927	2415.33	3164.67	3449	3495.67	3530	3514.67	3471		10 nM	63.6667	746.333	1297	2094	2463.33	2564	2647	2668.33	2691.33		10 nM	0.0224812	0.263536	0.45798	0.739407	0.869821	0.905367	0.934675	0.942208	0.95033
30 nM	1504	2024.33	2502	3110.67	3428.33	3500	3520.67	3502.67	3488.33		30 nM	52	843.667	1383.67	2040	2442.67	2568.33	2637.67	2656.33	2708.67		30 nM	0.0183616	0.297905	0.488583	0.720339	0.862524	0.906897	0.931379	0.937971	0.95645
100 nM	1488.33	2193.67	2697	3368.67	3573.33	3618	3634.67	3624	3590.67		100 nM	36.3333	1013	1578.67	2298	2587.67	2686.33	2751.67	2777.67	2811		100 nM	0.0128296	0.357698	0.557439	0.811441	0.913724	0.948564	0.971634	0.980815	0.992585
300 nM	1474.67	2682.67	3402	3767.67	3827.67	3843.67	3831.67	3798	3727.67		300 nM	22.6667	1502	2283.67	2697	2842	2912	2948.67	2951.67	2948		300 nM	0.00800377	0.530367	0.806379	0.952331	1.00353	1.02825	1.0412	1.04226	1.04096
1 uM	1412.67	2893.67	3548.67	3793.67	3817.67	3800.33	3806.33	3760	3715		1 uM	-39.3333	1713	2430.33	2723	2832	2868.67	2923.33	2913.67	2935.33		1 uM	-0.0138889	0.604873	0.858169	0.961511	1	1.01295	1.03225	1.02884	1.03649
3 uM	1469.67	2135.67	2549.33	3177.67	3370	3415	3450	3421.67	3357.33		3 uM	17.6667	955	1431	2107	2384.33	2483.33	2567	2575.33	2577.67		3 uM	0.00623823	0.337218	0.505297	0.743997	0.841926	0.876883	0.906427	0.909369	0.910193
10 uM	1393.67	3253	3782.33	3969.33	3959.67	3942.67	3870.67	3844	3777.67		10 uM	-58.3333	2072.33	2664	2898.67	2974	3011	2987.67	2997.67	2998		10 uM	-0.0205979	0.731756	0.940678	1.02354	1.05014	1.06321	1.05497	1.0585	1.05862
Trx2 (10 nM--10 µM) + TrxR2 (20 nM)											Trx2 + TrxR2											Trx2 + TrxR2
10 nM	1493.67	1256.33	1402.33	1737.33	2323.33	2735.67	3062	3235	3326.33		10 nM	41.6667	75.6667	284	666.667	1337.67	1804	2179	2388.67	2546.67		10 nM	0.0147128	0.0267185	0.100282	0.235405	0.47234	0.637006	0.769421	0.843456	0.899247
30 nM	1508.33	1489.33	1820.67	2256.67	3073	3453	3664.33	3744.67	3790		30 nM	56.3333	308.667	702.333	1186	2087.33	2521.33	2781.33	2898.33	3010.33		30 nM	0.0198917	0.108992	0.247999	0.418785	0.737053	0.890301	0.982109	1.02342	1.06297
100 nM	1518	2142	2736.33	3256	3416	3431.67	3442.33	3447.33	3422.33		100 nM	66	961.333	1618	2185.33	2430.33	2500	2559.33	2601	2642.67		100 nM	0.0233051	0.339454	0.571328	0.771657	0.858169	0.882768	0.903719	0.918432	0.933145
300 nM	1493.67	2598	3207.67	3485	3558.67	3583	3580.33	3577.67	3546.67		300 nM	41.6667	1417.33	2089.33	2414.33	2573	2651.33	2697.33	2731.33	2767		300 nM	0.0147128	0.500471	0.737759	0.852519	0.908545	0.936205	0.952448	0.964454	0.977048
1 uM	1433.33	2783.33	3343.33	3609	3682	3681.67	3676.33	3650	3638.33		1 uM	-18.6667	1602.67	2225	2538.33	2696.33	2750	2793.33	2803.67	2858.67		1 uM	-0.00659134	0.565913	0.785664	0.896304	0.952095	0.971045	0.986347	0.989995	1.00942
3 uM	1413.67	2798.67	3458.33	3756.67	3853	3839.67	3851	3836	3748		3 uM	-38.3333	1618	2340	2686	2867.33	2908	2968	2989.67	2968.33		3 uM	-0.0135358	0.571328	0.826271	0.948446	1.01248	1.02684	1.04802	1.05567	1.04814
10 uM	1341	2927.67	3598.33	3913.67	3970	3942.33	3927.33	3853	3823.33		10 uM	-111	1747	2480	2843	2984.33	3010.67	3044.33	3006.67	3043.67		10 uM	-0.0391949	0.616879	0.875706	1.00388	1.05379	1.06309	1.07498	1.06168	1.07474
TRP14 (10 nM--10 µM) + TrxR1 (20 nM)											TRP14 + TrxR1											TRP14 + TrxR1
10 nM	1511.33	1977	2532.67	3203	3410.67	3464	3444.33	3406.33	3358		10 nM	59.3333	796.333	1414.33	2132.33	2425	2532.33	2561.33	2560	2578.33		10 nM	0.020951	0.281191	0.499411	0.752943	0.856285	0.894185	0.904426	0.903955	0.910428
30 nM	1558.67	2015.67	2502	3130	3414.67	3473	3479.33	3439.33	3416.67		30 nM	106.667	835	1383.67	2059.33	2429	2541.33	2596.33	2593	2637		30 nM	0.0376648	0.294845	0.488583	0.727166	0.857698	0.897363	0.916784	0.915607	0.931144
100 nM	1470.33	2209.67	2779.67	3381.67	3652	3663.33	3650	3632.33	3581.67		100 nM	18.3333	1029	1661.33	2311	2666.33	2731.67	2767	2786	2802		100 nM	0.00647363	0.363347	0.586629	0.816031	0.941502	0.964572	0.977048	0.983757	0.989407
300 nM	1522.67	2239.67	2724.67	3368	3614	3633	3616.33	3578.33	3526.33		300 nM	70.6667	1059	1606.33	2297.33	2628.33	2701.33	2733.33	2732	2746.67		300 nM	0.0249529	0.373941	0.567208	0.811205	0.928084	0.953861	0.96516	0.964689	0.969868
1 uM	1463.33	2290.33	2967.67	3563.33	3734.33	3741.33	3743	3689.33	3635.33		1 uM	11.3333	1109.67	1849.33	2492.67	2748.67	2809.67	2860	2843	2855.67		1 uM	0.00400188	0.391831	0.653013	0.880179	0.970574	0.992114	1.00989	1.00388	1.00836
3 uM	1428	2394.33	3128.33	3746.33	3940.33	3900	3894	3867.33	3817.67		3 uM	-24	1213.67	2010	2675.67	2954.67	2968.33	3011	3021	3038		3 uM	-0.00847458	0.428555	0.709746	0.944798	1.04331	1.04814	1.06321	1.06674	1.07274
10 uM	1316.67	2784	3616	4074.67	4125.33	4043	3979.33	3893.67	3813.67		10 uM	-135.333	1603.33	2497.67	3004	3139.67	3111.33	3096.33	3047.33	3034		10 uM	-0.0477872	0.566149	0.881944	1.06073	1.10864	1.09863	1.09334	1.07604	1.07133
entry 2	raw fluorescence (ex355bp10/em520lp)											substraction of background NADPH autofluorescence NADPH (t)											normalized to FTCEP (t)
time (min)	0	15	30	60	120	180	240	300	360		time (min)	0	15	30	60	120	180	240	300	360		time (min)	0	15	30	60	120	180	240	300	360
TCEP	1518.75	2630.5	3025.75	3483.75	3786.5	3857.5	3837	3764.25	3723.75		TCEP	52.0833	1529.17	1978.08	2509.42	2857.5	2934.83	2973	2959.58	2972.75		TCEP	0.0175188	0.514351	0.665349	0.844069	0.96115	0.987162	1	0.995487	0.999916
NADPH	1466.67	1101.33	1047.67	974.333	929	922.667	864	804.667	751		NADPH	0	0	0	0	0	0	0	0	0		NADPH	0	0	0	0	0	0	0	0	0
GSH	1464.67	1092	1042.33	1004.33	992.667	1022.67	1015.67	1019.67	1028.33		GSH	-2	-9.33333	-5.33333	30	63.6667	100	151.667	215	277.333		GSH	-0.000672721	-0.00313937	-0.00179392	0.0100908	0.021415	0.0336361	0.0510147	0.0723175	0.093284
GR	1516.67	1119.67	1066.33	986.667	939.333	921.333	872.333	806.667	773.333		GR	50	18.3333	18.6667	12.3333	10.3333	-1.33333	8.33333	2	22.3333		GR	0.016818	0.00616661	0.00627873	0.00414845	0.00347573	-0.000448481	0.002803	0.000672721	0.00751205
GR+GSH	1528.67	1136	1071	988.333	939	1126.67	1271.33	1386.67	1518.67		GR+GSH	62	34.6667	23.3333	14	10	204	407.333	582	767.667		GR+GSH	0.0208544	0.0116605	0.00784841	0.00470905	0.00336361	0.0686176	0.137011	0.195762	0.258213
Grx1	1641.67	1302.67	1257.67	1313.33	1821.67	2196.33	2487.33	2707.67	3089.67		Grx1	175	201.333	210	339	892.667	1273.67	1623.33	1903	2338.67		Grx1	0.0588631	0.0677206	0.0706357	0.114026	0.300258	0.428411	0.546025	0.640094	0.786635
GSH + Grx1	1739.33	1743.33	2085.67	2650	3418.33	3840.33	3922	3945.33	3972.67		GSH + Grx1	272.667	642	1038	1675.67	2489.33	2917.67	3058	3140.67	3221.67		GSH + Grx1	0.0917143	0.215943	0.349142	0.563628	0.837314	0.981388	1.02859	1.0564	1.08364
Grx2	1630.33	1327.33	1244.67	1137.67	1068.67	1044.67	974	899.667	824.667		Grx2	163.667	226	197	163.333	139.667	122	110	95	73.6667		Grx2	0.055051	0.0760175	0.066263	0.0549389	0.0469784	0.041036	0.0369997	0.0319543	0.0247786
GSH + Grx2	1546	1263.67	1283.67	1455.33	1788.33	2134.67	2278	2365.67	2474.67		GSH + Grx2	79.3333	162.333	236	481	859.333	1212	1414	1561	1723.67		GSH + Grx2	0.0266846	0.0546025	0.0793811	0.161789	0.289046	0.407669	0.475614	0.525059	0.579774
Grx1 (10 nM--10 µM) + GSH (0.1 mM) + GR (20 nM)											Grx1 + GSH + GR											Grx1 + GSH + GR
10 nM	1468.67	1148	1137	1185.33	1355.67	1492	1553.33	1591.67	1689.33		10 nM	2	46.6667	89.3333	211	426.667	569.333	689.333	787	938.333		10 nM	0.000672721	0.0156968	0.0300482	0.0709721	0.143514	0.191501	0.231865	0.264716	0.315618
30 nM	1546	1394.33	1591.33	1799.67	2126.67	2398.67	2525.33	2620.33	2757.33		30 nM	79.3333	293	543.667	825.333	1197.67	1476	1661.33	1815.67	2006.33		30 nM	0.0266846	0.0985536	0.182868	0.27761	0.402848	0.496468	0.558807	0.610719	0.674851
100 nM	1319	2070.33	2358	2830	3051.33	3064	3001.33	2875.67	2799.67		100 nM	-147.667	969	1310.33	1855.67	2122.33	2141.33	2137.33	2071	2048.67		100 nM	-0.0496692	0.325933	0.440744	0.624173	0.713869	0.72026	0.718915	0.696603	0.689091
300 nM	1381	2313.67	2794.67	3211.33	3323	3304.67	3205.33	3065	2968.33		300 nM	-85.6667	1212.33	1747	2237	2394	2382	2341.33	2260.33	2217.33		300 nM	-0.0288149	0.407781	0.587622	0.752439	0.805247	0.801211	0.787532	0.760287	0.745824
1 uM	1534	2374	2894	3370.67	3477.67	3469.33	3368.67	3234.67	3158		1 uM	67.3333	1272.67	1846.33	2396.33	2548.67	2546.67	2504.67	2430	2407		1 uM	0.0226483	0.428075	0.621034	0.806032	0.857271	0.856598	0.842471	0.817356	0.80962
3 uM	1517.67	2331.33	2861	3404.33	3496	3554.33	3480.67	3360.67	3296		3 uM	51	1230	1813.33	2430	2567	2631.67	2616.67	2556	2545		3 uM	0.0171544	0.413724	0.609934	0.817356	0.863438	0.885189	0.880144	0.859738	0.856038
10 uM	1436	2163.67	2703.67	3359	3528.67	3576	3500	3391.33	3331.67		10 uM	-30.6667	1062.33	1656	2384.67	2599.67	2653.33	2636	2586.67	2580.67		10 uM	-0.0103151	0.357327	0.557013	0.802108	0.874425	0.892477	0.886646	0.870053	0.868035
Grx2 (10 nM--10 µM) + GSH (0.1 mM) + GR (20 nM)											Grx2 + GSH + GR											Grx2 + GSH + GR
10 nM	1456	1087.67	1049.33	966.667	919.333	1096	1230	1303.67	1429.67		10 nM	-10.6667	-13.6667	1.66667	-7.66667	-9.66667	173.333	366	499	678.667		10 nM	-0.00358785	-0.00459693	0.000560601	-0.00257876	-0.00325149	0.0583025	0.123108	0.167844	0.228277
30 nM	1498.67	1133.33	1071	999	1038.33	1230	1352.67	1417.33	1565		30 nM	32	32	23.3333	24.6667	109.333	307.333	488.667	612.667	814		30 nM	0.0107635	0.0107635	0.00784841	0.00829689	0.0367754	0.103375	0.164368	0.206077	0.273798
100 nM	1513.67	1160.67	1097.67	1096	1234.33	1410.33	1506.33	1554.33	1592.33		100 nM	47	59.3333	50	121.667	305.333	487.667	642.333	749.667	841.333		100 nM	0.0158089	0.0199574	0.016818	0.0409239	0.102702	0.164032	0.216056	0.252158	0.282991
300 nM	1397.33	1319	1456.67	1677.67	2116	2481.33	2699	2793.67	2968		300 nM	-69.3333	217.667	409	703.333	1187	1558.67	1835	1989	2217		300 nM	-0.023321	0.0732145	0.137571	0.236574	0.39926	0.524274	0.617222	0.669021	0.745711
1 uM	1461.33	1959	2216.67	2801.67	3326	3521.33	3532	3472	3453.33		1 uM	-5.33333	857.667	1169	1827.33	2397	2598.67	2668	2667.33	2702.33		1 uM	-0.00179392	0.288485	0.393206	0.614643	0.806256	0.874089	0.89741	0.897186	0.908958
3 uM	1453	2242	2678.67	3408.33	3714.33	3826.67	3794.67	3751.33	3759.67		3 uM	-13.6667	1140.67	1631	2434	2785.33	2904	2930.67	2946.67	3008.67		3 uM	-0.00459693	0.383675	0.548604	0.818702	0.936876	0.976791	0.985761	0.991143	1.012
10 uM	1574	2479.67	3082	3779.67	3639.67	3742	3682.33	3572.33	3549.33		10 uM	107.333	1378.33	2034.33	2805.33	2710.67	2819.33	2818.33	2767.67	2798.33		10 uM	0.0361027	0.463617	0.68427	0.943604	0.911761	0.948313	0.947976	0.930934	0.941249
entry 3	raw fluorescence (ex355bp10/em520lp)											substraction of background NADPH autofluorescence NADPH (t)											normalized to FTCEP (t)
	0	15	30	60	120	180	240	300	360			0	15	30	60	120	180	240	300	360			0	15	30	60	120	180	240	300	360
10 nM Trx1 + 20 nM TrxR2	1413.67	1159.67	1124.67	1184.33	1491.67	1644.67	1756.33	1880.33	1790		10 nM Trx1 + 20 nM TrxR2	19.6667	-8	11.3333	119	477	709.333	848.667	1026.33	995.333		10 nM Trx1 + 20 nM TrxR2	0.00694444	-0.00282486	0.00400188	0.0420198	0.168432	0.250471	0.29967	0.362406	0.35146
30 nM Trx1 + 20 nM TrxR2	1401.33	1181.67	1306.67	1619	2202.33	2666.33	3004.67	3367.33	3283.33		30 nM Trx1 + 20 nM TrxR2	7.33333	14	193.333	553.667	1187.67	1731	2097	2513.33	2488.67		30 nM Trx1 + 20 nM TrxR2	0.00258945	0.0049435	0.0682674	0.195504	0.419374	0.611229	0.740466	0.887476	0.878766
100 nM Trx2 + 20 nM TrxR2	1381	1468.33	1866.67	2334	3105.33	3303.33	3428	3582	3393.67		100 nM Trx2 + 20 nM TrxR2	-13	300.667	753.333	1268.67	2090.67	2368	2520.33	2728	2599		100 nM Trx2 + 20 nM TrxR2	-0.0045904	0.106168	0.266008	0.447976	0.73823	0.836158	0.889948	0.963277	0.917726
300 nM Trx1 + 20 nM TrxR2	1351.67	2407	3089	3575	3786.67	3797.33	3758.33	3720.33	3615.67		300 nM Trx1 + 20 nM TrxR2	-42.3333	1239.33	1975.67	2509.67	2772	2862	2850.67	2866.33	2821		300 nM Trx1 + 20 nM TrxR2	-0.0149482	0.437618	0.697622	0.886182	0.978814	1.01059	1.00659	1.01212	0.996116
1 µM Trx1 + 20 nM TrxR2	1375	2908.33	3508.33	3707.33	3813.67	3740.67	3719.33	3762.33	3589		1 µM Trx1 + 20 nM TrxR2	-19	1740.67	2395	2642	2799	2805.33	2811.67	2908.33	2794.33		1 µM Trx1 + 20 nM TrxR2	-0.00670904	0.614642	0.845692	0.93291	0.988347	0.990584	0.99282	1.02695	0.9867
3 µM Trx1 + 20 nM TrxR2	1329.33	3084.67	3578	3706.67	3818.33	3712.67	3711.33	3745	3599.67		3 µM Trx1 + 20 nM TrxR2	-64.6667	1917	2464.67	2641.33	2803.67	2777.33	2803.67	2891	2805		3 µM Trx1 + 20 nM TrxR2	-0.0228343	0.676907	0.870292	0.932674	0.989995	0.980697	0.989995	1.02083	0.990466
10 µM Trx1 + 20 nM TrxR2	1288	3182	3702.33	3859.67	4006.67	3908	3874	3940	3735		10 µM Trx1 + 20 nM TrxR2	-106	2014.33	2589	2794.33	2992	2972.67	2966.33	3086	2940.33		10 µM Trx1 + 20 nM TrxR2	-0.0374294	0.711276	0.914195	0.9867	1.0565	1.04967	1.04743	1.08969	1.03825
10 nM TRP14	12.6667	13.6667	15.3333	18	21.6667	24.6667	26.6667	22.6667	28		10 nM TRP14	-0.666667	2.33333	3	-0.666667	-9	-7.66667	-13.6667	-7.66667	-17.6667		10 nM TRP14	-0.000235405	0.000823917	0.00105932	-0.000235405	-0.00317797	-0.00270716	-0.0048258	-0.00270716	-0.00623823
30 nM TRP14	13	14.6667	16	22.3333	29.3333	32.6667	35	36	40		30 nM TRP14	-0.333333	3.33333	3.66667	3.66667	-1.33333	0.333333	-5.33333	5.66667	-5.66667		30 nM TRP14	-0.000117702	0.00117702	0.00129473	0.00129473	-0.00047081	0.000117702	-0.00188324	0.00200094	-0.00200094
100 nM TRP14	14	16.6667	20.3333	30.6667	47.6667	59.6667	71	72.6667	81.3333		100 nM TRP14	0.666667	5.33333	8	12	17	27.3333	30.6667	42.3333	35.6667		100 nM TRP14	0.000235405	0.00188324	0.00282486	0.00423729	0.00600282	0.0096516	0.0108286	0.0149482	0.0125942
300 nM TRP14	14.6667	20.3333	26.3333	32.6667	48.6667	62.3333	89.6667	112.667	132		300 nM TRP14	1.33333	9	14	14	18	30	49.3333	82.3333	86.3333		300 nM TRP14	0.00047081	0.00317797	0.0049435	0.0049435	0.00635593	0.0105932	0.01742	0.0290725	0.0304849
1 µM TRP14	15.3333	31.3333	48	74	95.3333	108.333	111.333	106.333	122.333		1 µM TRP14	2	20	35.6667	55.3333	64.6667	76	71	76	76.6667		1 µM TRP14	0.000706215	0.00706215	0.0125942	0.0195386	0.0228343	0.0268362	0.0250706	0.0268362	0.0270716
3 µM TRP14	16.3333	175.333	448	709	855.333	855.667	880	904.333	881.333		3 µM TRP14	3	164	435.667	690.333	824.667	823.333	839.667	874	835.667		3 µM TRP14	0.00105932	0.0579096	0.153837	0.243762	0.291196	0.290725	0.296492	0.308616	0.29508
10 µM TRP14	19	843.667	1260	1940	2559	2632.33	2662.67	2695	2596.33		10 µM TRP14	5.66667	832.333	1247.67	1921.33	2528.33	2600	2622.33	2664.67	2550.67		10 µM TRP14	0.00200094	0.293903	0.44056	0.678437	0.892773	0.918079	0.925965	0.940913	0.900659
20 nM TrxR2	1463.33	1174.33	1136	1127.67	1221.33	1298.33	1347.67	1406.33	1334.33		20 nM TrxR2	69.3333	6.66667	22.6667	62.3333	206.667	363	440	552.333	539.667		20 nM TrxR2	0.0244821	0.00235405	0.00800377	0.0220104	0.0729755	0.128178	0.155367	0.195033	0.19056
NADPH	1394	1167.67	1113.33	1065.33	1014.67	935.333	907.667	854	794.667		NADPH	0	0	0	0	0	0	0	0	0		NADPH	0	0	0	0	0	0	0	0	0
TCEP*	1529.67	2917.33	3186.67	3482.33	3679	3712	3715	3662	3608			77.6667	1736.67	2068.33	2411.67	2693.33	2780.33	2832	2815.67	2828.33		TCEP	0.0274247	0.61323	0.730344	0.851577	0.951036	0.981756	1	0.994233	0.998705
TE, w/o NADPH	13.3333	11.3333	12.3333	18.6667	30.6667	32.3333	40.3333	30.3333	45.6667		TE, w/o NADPH
TCEP*	1529.67	2917.33	3186.67	3482.33	3679	3712	3715	3662	3608			77.6667	1736.67	2068.33	2411.67	2693.33	2780.33	2832	2815.67	2828.33			0.0274247	0.61323	0.730344	0.851577	0.951036	0.981756	1	0.994233	0.998705
TCEP	1463	3100.67	3411.33	3705	4042.33	4019.67	4102.67	4260	4129.33		TCEP	69	1933	2298	2639.67	3027.67	3084.33	3195	3406	3334.67
TCEP, w/o NADPH	58	2125	2510.33	2868.67	3236	3298.33	3496	3597.67	3599.33		TCEP, w/o NADPH	44.6667	2113.67	2498	2850	3205.33	3266	3455.67	3567.33	3553.67
Fig 3c and Fig S5-7 bioreductant challenge with TRFS-green (10 µM)
entry 1	raw fluorescence (ex440bp10/em520lp)										entry 1	substraction of background NADPH autofluorescence NADPH (t)										entry 1	normalized to FTCEP (t)
time (min)	0	15	30	60	120	180	240	300	360		time (min)	0	15	30	60	120	180	240	300	360		time (min)	0	15	30	60	120	180	240	300	360
TCEP	139	193.333	305.333	703	1409.33	2098.33	2599.33	3016.33	3288		TCEP	-14.3333	48.3333	150.333	538.333	1247	1933	2434.67	2851.67	3121.67		TCEP	-0.00459156	0.0154832	0.048158	0.172451	0.399466	0.619221	0.779925	0.913508	1
NADPH	153.333	145	155	164.667	162.333	165.333	164.667	164.667	166.333		NADPH	0	0	0	0	0	0	0	0	0		NADPH	0	0	0	0	0	0	0	0	0
Trx1	157.333	148.667	157.667	168	180.333	193	196.667	203.333	202		Trx1	4	3.66667	2.66667	3.33333	18	27.6667	32	38.6667	35.6667		Trx1	0.00128137	0.00117459	0.000854245	0.00106781	0.00576615	0.00886279	0.0102509	0.0123865	0.0114255
Trx2	147.667	144.667	151	167.667	204.333	263.333	319.667	379.333	423		Trx2	-5.66667	-0.333333	-4	3	42	98	155	214.667	256.667		Trx2	-0.00181527	-0.000106781	-0.00128137	0.000961025	0.0134544	0.0313935	0.049653	0.0687667	0.082221
TRP14	156.333	155.333	167.667	221.667	365.333	544.667	702.333	842	943.333		TRP14	3	10.3333	12.6667	57	203	379.333	537.667	677.333	777		TRP14	0.000961025	0.0033102	0.00405766	0.0182595	0.0650294	0.121516	0.172237	0.216978	0.248905
TrxR1	166	179	233.667	548.333	1363.33	2295.33	2868.33	3347	3664.67		TrxR1	12.6667	34	78.6667	383.667	1201	2130	2703.67	3182.33	3498.33		TrxR1	0.00405766	0.0108916	0.0252002	0.122904	0.38473	0.682328	0.866097	1.01943	1.12066
TrxR2	146.667	144	158.667	179.333	224.667	281.333	328.667	368.667	384.333		TrxR2	-6.66667	-1	3.66667	14.6667	62.3333	116	164	204	218		TrxR2	-0.00213561	-0.000320342	0.00117459	0.00469834	0.019968	0.0371596	0.052536	0.0653497	0.0698345
Trx1 (10 nM--10 µM) + TrxR1 (20 nM)											Trx1 + TrxR1											Trx1 + TrxR1
10 nM	170.667	182.667	239.333	495.667	1285.33	2149.33	2723.33	3219	3514		10 nM	17.3333	37.6667	84.3333	331	1123	1984	2558.67	3054.33	3347.67		10 nM	0.00555259	0.0120662	0.0270155	0.106033	0.359744	0.635558	0.819648	0.97843	1.0724
30 nM	166	176.667	232.667	528.333	1337.33	2229.33	2796.33	3299.67	3591.67		30 nM	12.6667	31.6667	77.6667	363.667	1175	2064	2631.67	3135	3425.33		30 nM	0.00405766	0.0101442	0.0248799	0.116498	0.376401	0.661185	0.843033	1.00427	1.09728
100 nM	171.333	180.667	238.667	554.667	1379.67	2263.67	2835	3320.33	3615.33		100 nM	18	35.6667	83.6667	390	1217.33	2098.33	2670.33	3155.67	3449		100 nM	0.00576615	0.0114255	0.0268019	0.124933	0.389963	0.672184	0.855419	1.01089	1.10486
300 nM	170.667	178.667	246.333	588	1421.67	2284.67	2865.33	3355.67	3647		300 nM	17.3333	33.6667	91.3333	423.333	1259.33	2119.33	2700.67	3191	3480.67		300 nM	0.00555259	0.0107848	0.0292579	0.135611	0.403417	0.678911	0.865136	1.02221	1.115
1 uM	165.333	178.667	250.667	601.667	1449.67	2310.67	2876	3339.33	3626.33		1 uM	12	33.6667	95.6667	437	1287.33	2145.33	2711.33	3174.67	3460		1 uM	0.0038441	0.0107848	0.030646	0.139989	0.412387	0.68724	0.868553	1.01698	1.10838
3 uM	169	181	256	622.667	1498.67	2383	2963	3413.33	3721.33		3 uM	15.6667	36	101	458	1336.33	2217.67	2798.33	3248.67	3555		3 uM	0.00501869	0.0115323	0.0323545	0.146716	0.428083	0.710411	0.896423	1.04068	1.13881
10 uM	170.667	186.667	266.667	649.333	1578.67	2493	3120.67	3576.67	3859.67		10 uM	17.3333	41.6667	111.667	484.667	1416.33	2327.67	2956	3412	3693.33		10 uM	0.00555259	0.0133476	0.0357715	0.155259	0.453711	0.745649	0.94693	1.09301	1.18313
Trx2 (10 nM--10 µM) + TrxR2 (20 nM)											Trx2 + TrxR2											Trx2 + TrxR2
10 nM	154.667	162	180	261.333	507.333	879.333	1225	1589	1841.67		10 nM	1.33333	17	25	96.6667	345	714	1060.33	1424.33	1675.33		10 nM	0.000427122	0.00544581	0.00800854	0.0309664	0.110518	0.228724	0.339669	0.456273	0.536679
30 nM	157.667	167.667	201.667	405.333	1067	1865	2433	2962.33	3253.67		30 nM	4.33333	22.6667	46.6667	240.667	904.667	1699.67	2268.33	2797.67	3087.33		30 nM	0.00138815	0.00726108	0.0149493	0.0770956	0.289802	0.544474	0.726642	0.896209	0.989002
100 nM	160	174.333	226	513.333	1259.67	2066	2630	3132.67	3425.67		100 nM	6.66667	29.3333	71	348.667	1097.33	1900.67	2465.33	2968	3259.33		100 nM	0.00213561	0.00939669	0.0227443	0.111692	0.351522	0.608863	0.789749	0.950774	1.0441
300 nM	163	176	235.333	551.333	1336	2144	2695.33	3197.67	3472.67		300 nM	9.66667	31	80.3333	386.667	1173.67	1978.67	2530.67	3033	3306.33		300 nM	0.00309664	0.00993059	0.0257341	0.123865	0.375974	0.633849	0.810678	0.971596	1.05916
1 uM	157.333	176.667	240	559.667	1376	2213.33	2772.33	3271	3570		1 uM	4	31.6667	85	395	1213.67	2048	2607.67	3106.33	3403.67		1 uM	0.00128137	0.0101442	0.027229	0.126535	0.388788	0.65606	0.835344	0.995088	1.09034
3 uM	163.333	174.667	239.333	575.667	1418.33	2264	2893.67	3406	3713.67		3 uM	10	29.6667	84.3333	411	1256	2098.67	2729	3241.33	3547.33		3 uM	0.00320342	0.00950347	0.0270155	0.13166	0.402349	0.67229	0.874212	1.03833	1.13636
10 uM	157.667	177	235.667	569.333	1430.67	2346.33	2978	3512.33	3807		10 uM	4.33333	32	80.6667	404.667	1268.33	2181	2813.33	3347.67	3640.67		10 uM	0.00138815	0.0102509	0.0258409	0.129632	0.4063	0.698665	0.901228	1.0724	1.16626
TRP14 (10 nM--10 µM) + TrxR1 (20 nM)											TRP14 + TrxR1											TRP14 + TrxR1
10 nM	170.667	182.333	243.333	557.667	1369.67	2217	2776.67	3299.67	3579		10 nM	17.3333	37.3333	88.3333	393	1207.33	2051.67	2612	3135	3412.67		10 nM	0.00555259	0.0119594	0.0282968	0.125894	0.386759	0.657234	0.836733	1.00427	1.09322
30 nM	169.333	181.333	235	524.667	1302.33	2157	2732.67	3263	3536		30 nM	16	36.3333	80	360	1140	1991.67	2568	3098.33	3369.67		30 nM	0.00512547	0.0116391	0.0256273	0.115323	0.36519	0.638014	0.822637	0.992525	1.07944
100 nM	168.667	179	235.667	521.667	1285	2141.67	2719.33	3268.67	3552.67		100 nM	15.3333	34	80.6667	357	1122.67	1976.33	2554.67	3104	3386.33		100 nM	0.00491191	0.0108916	0.0258409	0.114362	0.359637	0.633102	0.818366	0.994341	1.08478
300 nM	166.667	175	230	529.333	1300.67	2147.33	2747.67	3278.33	3583.67		300 nM	13.3333	30	75	364.667	1138.33	1982	2583	3113.67	3417.33		300 nM	0.00427122	0.00961025	0.0240256	0.116818	0.364656	0.634917	0.827443	0.997437	1.09471
1 uM	165.667	174	216.333	466.333	1204.33	2046.33	2665	3227.33	3516.33		1 uM	12.3333	29	61.3333	301.667	1042	1881	2500.33	3062.67	3350		1 uM	0.00395088	0.00928991	0.0196476	0.0966364	0.333796	0.602563	0.800961	0.9811	1.07314
3 uM	163.333	169.667	209	457.333	1193.67	2047.67	2713	3284.33	3612.67		3 uM	10	24.6667	54	292.667	1031.33	1882.33	2548.33	3119.67	3446.33		3 uM	0.00320342	0.00790176	0.0172985	0.0937533	0.330379	0.60299	0.816337	0.999359	1.104
10 uM	162.333	173.333	214.667	447.667	1193.67	2074.33	2747.33	3310.33	3632.67		10 uM	9	28.3333	59.6667	283	1031.33	1909	2582.67	3145.67	3466.33		10 uM	0.00288308	0.00907635	0.0191137	0.0906567	0.330379	0.611532	0.827336	1.00769	1.11041
entry 2	raw fluorescence (ex440bp10/em520lp)											substraction of background NADPH autofluorescence NADPH (t)											normalized to FTCEP (t)
time (min)	0	15	30	60	120	180	240	300	360		time (min)	0	15	30	60	120	180	240	300	360		time (min)	0	15	30	60	120	180	240	300	360
TCEP	133	182.75	262.25	428	1015.75	1455	1832.75	2119	2338.75		TCEP	7.66667	50.0833	127.25	294.667	880.083	1318	1695.75	1984	2207.42		TCEP	0.00347314	0.0226887	0.0576466	0.133489	0.398694	0.597078	0.768206	0.898788	1
NADPH	125.333	132.667	135	133.333	135.667	137	137	135	131.333		NADPH	0	0	0	0	0	0	0	0	0		NADPH	0	0	0	0	0	0	0	0	0
GSH	129.667	129.667	132.333	137.667	137.333	136	135.333	136.333	132.667		GSH	4.33333	-3	-2.66667	4.33333	1.66667	-1	-1.66667	1.33333	1.33333		GSH	0.00196308	-0.00135905	-0.00120805	0.00196308	0.00075503	-0.000453018	-0.00075503	0.000604024	0.000604024
GR	152.667	140.667	140.333	146.667	166	180	201	217.333	239		GR	27.3333	8	5.33333	13.3333	30.3333	43	64	82.3333	107.667		GR	0.0123825	0.00362415	0.0024161	0.00604024	0.0137416	0.0194798	0.0289932	0.0372985	0.048775
GR+GSH	145.667	143	145.667	147.333	190	235	290.333	354.333	414.333		GR+GSH	20.3333	10.3333	10.6667	14	54.3333	98	153.333	219.333	283		GR+GSH	0.00921137	0.00468119	0.00483219	0.00634226	0.024614	0.0443958	0.0694628	0.099362	0.128204
Grx1	230.333	213.667	202.333	205.333	214	217.667	219.333	219.667	226.667		Grx1	105	81	67.3333	72	78.3333	80.6667	82.3333	84.6667	95.3333		Grx1	0.0475669	0.0366945	0.0305032	0.0326173	0.0354864	0.0365435	0.0372985	0.0383555	0.0431877
GSH + Grx1	176.667	181	178.667	182	210	209	222.667	220.333	232.667		GSH + Grx1	51.3333	48.3333	43.6667	48.6667	74.3333	72	85.6667	85.3333	101.333		GSH + Grx1	0.0232549	0.0218959	0.0197818	0.0220469	0.0336744	0.0326173	0.0388086	0.0386576	0.0459058
Grx2	150.333	151	153.667	152.667	162.333	160.667	160	160.667	155.333		Grx2	25	18.3333	18.6667	19.3333	26.6667	23.6667	23	25.6667	24		Grx2	0.0113255	0.00830533	0.00845634	0.00875835	0.0120805	0.0107214	0.0104194	0.0116275	0.0108724
GSH + Grx2	147	145.333	145	150	162.333	168	167	168.333	166.333		GSH + Grx2	21.6667	12.6667	10	16.6667	26.6667	31	30	33.3333	35		GSH + Grx2	0.0098154	0.00573823	0.00453018	0.0075503	0.0120805	0.0140436	0.0135905	0.0151006	0.0158556
Grx1 (10 nM--10 µM) + GSH (0.1 mM) + GR (20 nM)											Grx1 + GSH + GR											Grx1 + GSH + GR
10 nM	155.667	147.667	147.667	156.333	210	274.333	350	431.667	517.667		10 nM	30.3333	15	12.6667	23	74.3333	137.333	213	296.667	386.333		10 nM	0.0137416	0.00679527	0.00573823	0.0104194	0.0336744	0.0622145	0.0964929	0.134395	0.175016
30 nM	151.667	144.333	146.333	156	219	293	377.333	468.667	567		30 nM	26.3333	11.6667	11.3333	22.6667	83.3333	156	240.333	333.667	435.667		30 nM	0.0119295	0.00528521	0.00513421	0.0102684	0.0377515	0.0706708	0.108875	0.151157	0.197365
100 nM	147.667	147	162.667	198	413.333	622.667	830.333	1018.67	1171		100 nM	22.3333	14.3333	27.6667	64.6667	277.667	485.667	693.333	883.667	1039.67		100 nM	0.0101174	0.00649326	0.0125335	0.0292952	0.125788	0.220016	0.314093	0.400317	0.470988
300 nM	149	155.667	178.333	249.333	603.333	894.667	1157.33	1369	1529		300 nM	23.6667	23	43.3333	116	467.667	757.667	1020.33	1234	1397.67		300 nM	0.0107214	0.0104194	0.0196308	0.0525501	0.211862	0.343237	0.46223	0.559025	0.633168
1 uM	151	162.333	191	275.333	655	957	1218.33	1413.33	1584		1 uM	25.6667	29.6667	56	142	519.333	820	1081.33	1278.33	1452.67		1 uM	0.0116275	0.0134395	0.025369	0.0643286	0.235267	0.371475	0.489864	0.579108	0.658084
3 uM	141.333	162.667	198.667	304	776	1144.67	1451	1684.67	1848.33		3 uM	16	30	63.6667	170.667	640.333	1007.67	1314	1549.67	1717		3 uM	0.00724829	0.0135905	0.0288422	0.0773151	0.290083	0.456491	0.595266	0.702027	0.777832
10 uM	158	183	225.667	340.667	845	1234.67	1572.67	1791.67	1998		10 uM	32.6667	50.3333	90.6667	207.333	709.333	1097.67	1435.67	1656.67	1866.67		10 uM	0.0147986	0.0228019	0.0410737	0.0939258	0.321341	0.497263	0.650383	0.7505	0.845634
Grx2 (10 nM--10 µM) + GSH (0.1 mM) + GR (20 nM)											Grx2 + GSH + GR											Grx2 + GSH + GR
10 nM	153	143.333	146	151.667	199.333	254.667	320	389	470.667		10 nM	27.6667	10.6667	11	18.3333	63.6667	117.667	183	254	339.333		10 nM	0.0125335	0.00483219	0.0049832	0.00830533	0.0288422	0.0533051	0.0829023	0.115067	0.153724
30 nM	152.333	143.667	144.333	152	198	254	319.333	393.333	470		30 nM	27	11	9.33333	18.6667	62.3333	117	182.333	258.333	338.667		30 nM	0.0122315	0.0049832	0.00422817	0.00845634	0.0282381	0.0530031	0.0826003	0.11703	0.153422
100 nM	145.333	141.333	144.333	151	209	269.333	337.667	423.333	502.667		100 nM	20	8.66667	9.33333	17.6667	73.3333	132.333	200.667	288.333	371.333		100 nM	0.00906036	0.00392616	0.00422817	0.00800332	0.0332213	0.0599494	0.0909057	0.13062	0.168221
300 nM	147.333	150.667	147.333	159	245.333	351.667	457.333	565.667	663		300 nM	22	18	12.3333	25.6667	109.667	214.667	320.333	430.667	531.667		300 nM	0.0099664	0.00815433	0.00558722	0.0116275	0.049681	0.0972479	0.145117	0.1951	0.240855
1 uM	141.667	146.333	167.667	217.667	511.667	768.667	1009.33	1206	1367.33		1 uM	16.3333	13.6667	32.6667	84.3333	376	631.667	872.333	1071	1236		1 uM	0.0073993	0.00619125	0.0147986	0.0382045	0.170335	0.286157	0.395183	0.485183	0.559931
3 uM	142	156.333	189.333	268.333	659.667	978	1245.67	1476	1654.33		3 uM	16.6667	23.6667	54.3333	135	524	841	1108.67	1341	1523		3 uM	0.0075503	0.0107214	0.024614	0.0611575	0.237382	0.380988	0.502246	0.607497	0.689947
10 uM	154.667	172.667	214	304.667	767.333	1112.67	1398.33	1620.67	1787.33		10 uM	29.3333	40	79	171.333	631.667	975.667	1261.33	1485.67	1656		10 uM	0.0132885	0.0181207	0.0357884	0.0776171	0.286157	0.441995	0.571407	0.673034	0.750198
entry 3	raw fluorescence (ex440bp10/em520lp)											substraction of background NADPH autofluorescence NADPH (t)											normalized to FTCEP (t)
	0	15	30	60	120	180	240	300	360			0	15	30	60	120	180	240	300	360			0	15	30	60	120	180	240	300	360
10 nM Trx1 + 20 nM TrxR2	140.333	138	145.667	176.667	285	409.333	526	649.667	721.333		10 nM Trx1 + 20 nM TrxR2	7.33333	-4.33333	6	36.6667	141	265.667	379	505	578.667		10 nM Trx1 + 20 nM TrxR2	0.00204556	-0.00120874	0.00167364	0.0102278	0.0393305	0.0741051	0.105718	0.140865	0.161413
30 nM Trx1 + 20 nM TrxR2	140	140	146	184	356.333	578.333	819	1103	1314		30 nM Trx1 + 20 nM TrxR2	7	-2.33333	6.33333	44	212.333	434.667	672	958.333	1171.33		30 nM Trx1 + 20 nM TrxR2	0.00195258	-0.00065086	0.00176662	0.0122734	0.0592283	0.121246	0.187448	0.267318	0.326732
100 nM Trx2 + 20 nM TrxR2	143	157	200.667	412.667	1370.67	2407	3271.67	4086	4531.33		100 nM Trx2 + 20 nM TrxR2	10	14.6667	61	272.667	1226.67	2263.33	3124.67	3941.33	4388.67		100 nM Trx2 + 20 nM TrxR2	0.0027894	0.00409112	0.0170153	0.0760576	0.342166	0.631334	0.871595	1.0994	1.22417
300 nM Trx1 + 20 nM TrxR2	152.667	187.667	301.667	683	1935.67	2968.33	3743.67	4429	4773		300 nM Trx1 + 20 nM TrxR2	19.6667	45.3333	162	543	1791.67	2824.67	3596.67	4284.33	4630.33		300 nM Trx1 + 20 nM TrxR2	0.00548582	0.0126453	0.0451883	0.151464	0.499768	0.787913	1.00325	1.19507	1.29159
1 µM Trx1 + 20 nM TrxR2	167	227.667	370.333	800.333	2039.67	3032	3785.33	4427.33	4772.33		1 µM Trx1 + 20 nM TrxR2	34	85.3333	230.667	660.333	1895.67	2888.33	3638.33	4282.67	4629.67		1 µM Trx1 + 20 nM TrxR2	0.00948396	0.0238029	0.0643422	0.184193	0.528777	0.805672	1.01488	1.19461	1.2914
3 µM Trx1 + 20 nM TrxR2	161.333	229	390.333	839.333	2069.33	3057.33	3822.67	4443	4810		3 µM Trx1 + 20 nM TrxR2	28.3333	86.6667	250.667	699.333	1925.33	2913.67	3675.67	4298.33	4667.33		3 µM Trx1 + 20 nM TrxR2	0.0079033	0.0241748	0.069921	0.195072	0.537053	0.812738	1.02529	1.19898	1.30191
10 µM Trx1 + 20 nM TrxR2	172.667	251	417	883.667	2147	3110	3835	4433.67	4747.33		10 µM Trx1 + 20 nM TrxR2	39.6667	108.667	277.333	743.667	2003	2966.33	3688	4289	4604.67		10 µM Trx1 + 20 nM TrxR2	0.0110646	0.0303115	0.0773594	0.207438	0.558717	0.827429	1.02873	1.19637	1.28443
10 nM TRP14	137.333	144.333	148	151.667	151.667	157	156.667	155	155.667		10 nM TRP14	0.666667	0.333333	5.33333	6	9.33333	12.3333	10	4.33333	5.66667		10 nM TRP14	0.000197707	9.88533e-05	0.00158165	0.00177936	0.00276789	0.00365757	0.0029656	0.00128509	0.00168051
30 nM TRP14	137	142.667	145	152.333	151.667	149.667	152.333	153.333	152.667		30 nM TRP14	0.333333	-1.33333	2.33333	6.66667	9.33333	5	5.66667	2.66667	2.66667		30 nM TRP14	9.88533e-05	-0.000395413	0.000691973	0.00197707	0.00276789	0.0014828	0.00168051	0.000790826	0.000790826
100 nM TRP14	137.333	137.667	141	143	156	155.333	157.667	159.667	160.667		100 nM TRP14	0.666667	-6.33333	-1.66667	-2.66667	13.6667	10.6667	11	9	10.6667		100 nM TRP14	0.000197707	-0.00187821	-0.000494267	-0.000790826	0.00405299	0.00316331	0.00326216	0.00266904	0.00316331
300 nM TRP14	149.333	150.333	152.667	158.667	172	175.333	180.333	180.667	181		300 nM TRP14	12.6667	6.33333	10	13	29.6667	30.6667	33.6667	30	31		300 nM TRP14	0.00375643	0.00187821	0.0029656	0.00385528	0.00879794	0.0090945	0.00998418	0.0088968	0.00919336
1 µM TRP14	153.333	150.333	156.333	164.667	194	210.667	220.333	225.667	222.667		1 µM TRP14	16.6667	6.33333	13.6667	19	51.6667	66	73.6667	75	72.6667		1 µM TRP14	0.00494267	0.00187821	0.00405299	0.00563464	0.0153223	0.019573	0.0218466	0.022242	0.02155
3 µM TRP14	148.667	145.667	152.667	169.667	246	311.667	362.667	412.667	434		3 µM TRP14	12	1.66667	10	24	103.667	167	216	262	284		3 µM TRP14	0.00355872	0.000494267	0.0029656	0.00711744	0.0307434	0.0495255	0.0640569	0.0776987	0.084223
10 µM TRP14	154	153.667	166.333	215.333	386.333	549.333	704.333	866.333	953.667		10 µM TRP14	17.3333	9.66667	23.6667	69.6667	244	404.667	557.667	715.667	803.667		10 µM TRP14	0.00514037	0.00286675	0.00701858	0.0206603	0.0723606	0.120008	0.165382	0.212238	0.238335
20 nM TrxR2	144.333	143	145	164.667	235.667	317	397	470.667	509.333		20 nM TrxR2	11.3333	0.666667	5.33333	24.6667	91.6667	173.333	250	326	366.667		20 nM TrxR2	0.00316132	0.00018596	0.00148768	0.00688052	0.0255695	0.0483496	0.069735	0.0909344	0.102278
NADPH	133	142.333	139.667	140	144	143.667	147	144.667	142.667		NADPH	0	0	0	0	0	0	0	0	0		NADPH	0	0	0	0	0	0	0	0	0
TCEP	154	237.333	365	696.333	1541.67	2199.67	2781	3367	3727.67			21	95	225.333	556.333	1397.67	2056	2634	3222.33	3585		TCEP	0.00585774	0.0264993	0.0628545	0.155184	0.389865	0.573501	0.734728	0.898838	1
TCEP, w/o NADPH	151.333	233.667	358.667	670.667	1459.33	2090.67	2616.33	3173	3522			14.6667	89.6667	216	525	1317	1946	2469.67	3022.33	3372			0.00434955	0.0265915	0.0640569	0.155694	0.390569	0.577106	0.732404	0.896303	1
TE, w/o NADPH	136.667	144	142.667	145.667	142.333	144.667	146.667	150.667	150		TE, w/o NADPH	0	0	0	0	0	0	0	0	0			0	0	0	0	0	0	0	0	0

## Sheet: Fig 4a
Fig 4a cellular activation of SS50-PQ at 50 µM in HeLa and A549 cells vs. elected control cells (HeLa and A549) without treatment
raw fluorescence (ex355bp10/em520lp)
time (h)	SS-50-PQ (50 µM) HeLa cells				SS-50-PQ (50 µM) A549 cells				ctrl
0	1851.7	1750.7	2001.23	2143.67	1851.7	1941.3	2156.67		1903.7	1893.7	2143.67
1	3913	2539.3	4351	5335.33	7621	6173.5	4510		1913.3	1828.7	1980.33
2	6639	2822.3	7044.33	6755	9174.7	7535.5	5320.33		1757.3	1828	1955.33
3	8380	4239	9882.67	7604	11646.7	9473	5878.33		1791.3	1804.7	1923
4	11069.3	6856.7	12782.7	8890.67	13765.3	11361.5	6763.33		1767	1810.3	1924.33
5	13074.3	7880	14559.3	10638.3	15287	12910	8107		1803.7	1824.3	2010.67
6	14084.3	9248	16263.3	11313	16188	13869	8626		1765	1793.7	2020
all values (a.u.) divided by 1000
time (h)	SS-50-PQ (50 µM) HeLa cells				SS-50-PQ (50 µM) A549 cells				ctrl
0	1.8517	1.7507	2.00123	2.14367	1.8517	1.9413	2.15667		1.9037	1.8937	2.14367
1	3.913	2.5393	4.351	5.33533	7.621	6.1735	4.51		1.9133	1.8287	1.98033
2	6.639	2.8223	7.04433	6.755	9.1747	7.5355	5.32033		1.7573	1.828	1.95533
3	8.38	4.239	9.88267	7.604	11.6467	9.473	5.87833		1.7913	1.8047	1.923
4	11.0693	6.8567	12.7827	8.89067	13.7653	11.3615	6.76333		1.767	1.8103	1.92433
5	13.0743	7.88	14.5593	10.6383	15.287	12.91	8.107		1.8037	1.8243	2.01067
6	14.0843	9.248	16.2633	11.313	16.188	13.869	8.626		1.765	1.7937	2.02
zu Fig 4a cellular action of SS50-PQ at 0-100 µM in HeLa cells vs. control cells without treatment
time (h)	10 uM	25 uM	50 uM	100 uM	Ref
0	1941.3	1843	1851.7	1837	1915.7
1	2500	3278.3	3913	5711.7	1894.3
2	3354.3	5088	6639	10896.3	1897.3
3	3969.7	6585.3	8380	13757	1937
4	4450	7596	11069	17317	1888.3
5	4660.3	8900.3	13074	20285	1998.7
6	4834.7	9821.7	14084	22024.3	1906.3
time (h)	10 uM	25 uM	50 uM	100 uM	Ref
0	1.9413	1.843	1.8517	1.837	1.9157
1	2.5	3.2783	3.913	5.7117	1.8943
2	3.3543	5.088	6.639	10.8963	1.8973
3	3.9697	6.5853	8.38	13.757	1.937
4	4.45	7.596	11.069	17.317	1.8883
5	4.6603	8.9003	13.074	20.285	1.9987
6	4.8347	9.8217	14.084	22.0243	1.9063

## Sheet: Fig 4b
Fig 4b dose-dependent activation of SS50-PQ								DOSE DEPENDENCIES			on A549 cells
raw fluorescence (ex355bp10/em520lp)
t (h)	1 µM			2.5 µM			5 µM			10 µM			20 µM			30 µM			40 µM			50 µM			60 µM			70 µM			80 µM			90 µM			100 µM
0	1260	1308	1323	1277	1296	1334	1285	1290	1384	1280	1286	1323	1268	1288	1325	1281	1281	1314	1275	1285	1308	1281	1293	1314	1290	1294	1326	1284	1295	1296	1253	1293	1320	1272	1303	1321	1282	1289	1364
0.08	1218	1242	1223	1242	1253	1243	1257	1269	1318	1296	1303	1272	1354	1351	1290	1414	1383	1318	1486	1478	1339	1626	1579	1389	1672	1651	1397	1733	1643	1416	1814	1811	1490	1852	1859	1526	1885	1842	1601
1	1237	1271	1240	1277	1302	1275	1319	1342	1391	1417	1442	1418	1580	1619	1562	1728	1726	1701	1927	1980	1805	2138	2258	1860	2331	2489	1949	2580	2571	2027	2932	3309	2344	2996	3509	2466	3191	3577	2689
2	1263	1266	1239	1304	1315	1276	1378	1406	1403	1530	1556	1441	1790	1877	1657	2052	2128	1842	2392	2448	2026	2833	2815	2182	3213	3305	2260	3708	3535	2465	4386	4457	2869	4335	4784	3082	4619	4827	3292
3	1235	1263	1238	1292	1309	1297	1372	1406	1439	1529	1590	1518	1844	1940	1803	2206	2322	2070	2709	2833	2325	3307	3385	2515	3791	3965	2600	4381	4298	3008	5143	5274	3590	5037	5600	3866	5374	5675	4164
4	1251	1286	1222	1317	1333	1282	1404	1429	1448	1577	1642	1514	1938	2057	1833	2403	2615	2116	3103	3268	2415	3781	3895	2660	4337	4518	2811	4950	4842	3317	5872	5954	4059	5744	6373	4318	6223	6479	4583
5	1224	1262	1233	1293	1318	1287	1375	1411	1461	1557	1613	1568	1926	2069	1918	2545	2833	2271	3331	3555	2686	4081	4233	3071	4703	4898	3235	5434	5252	3923	6423	6445	4764	6294	6848	4962	6858	6945	5301
6	1229	1256	1225	1302	1324	1284	1403	1416	1434	1610	1640	1563	2016	2132	1903	2840	3044	2317	3674	3862	2834	4521	4608	3321	5212	5309	3545	5979	5746	4451	7141	6921	5234	7053	7367	5359	7688	7477	5789
All values divided by 300
t (h)	1 µM			2.5 µM			5 µM			10 µM			20 µM			30 µM			40 µM			50 µM			60 µM			70 µM			80 µM			90 µM			100 µM
0	4.2	4.36	4.41	4.25667	4.32	4.44667	4.28333	4.3	4.61333	4.26667	4.28667	4.41	4.22667	4.29333	4.41667	4.27	4.27	4.38	4.25	4.28333	4.36	4.27	4.31	4.38	4.3	4.31333	4.42	4.28	4.31667	4.32	4.17667	4.31	4.4	4.24	4.34333	4.40333	4.27333	4.29667	4.54667
0.08	4.06	4.14	4.07667	4.14	4.17667	4.14333	4.19	4.23	4.39333	4.32	4.34333	4.24	4.51333	4.50333	4.3	4.71333	4.61	4.39333	4.95333	4.92667	4.46333	5.42	5.26333	4.63	5.57333	5.50333	4.65667	5.77667	5.47667	4.72	6.04667	6.03667	4.96667	6.17333	6.19667	5.08667	6.28333	6.14	5.33667
1	4.12333	4.23667	4.13333	4.25667	4.34	4.25	4.39667	4.47333	4.63667	4.72333	4.80667	4.72667	5.26667	5.39667	5.20667	5.76	5.75333	5.67	6.42333	6.6	6.01667	7.12667	7.52667	6.2	7.77	8.29667	6.49667	8.6	8.57	6.75667	9.77333	11.03	7.81333	9.98667	11.6967	8.22	10.6367	11.9233	8.96333
2	4.21	4.22	4.13	4.34667	4.38333	4.25333	4.59333	4.68667	4.67667	5.1	5.18667	4.80333	5.96667	6.25667	5.52333	6.84	7.09333	6.14	7.97333	8.16	6.75333	9.44333	9.38333	7.27333	10.71	11.0167	7.53333	12.36	11.7833	8.21667	14.62	14.8567	9.56333	14.45	15.9467	10.2733	15.3967	16.09	10.9733
3	4.11667	4.21	4.12667	4.30667	4.36333	4.32333	4.57333	4.68667	4.79667	5.09667	5.3	5.06	6.14667	6.46667	6.01	7.35333	7.74	6.9	9.03	9.44333	7.75	11.0233	11.2833	8.38333	12.6367	13.2167	8.66667	14.6033	14.3267	10.0267	17.1433	17.58	11.9667	16.79	18.6667	12.8867	17.9133	18.9167	13.88
4	4.17	4.28667	4.07333	4.39	4.44333	4.27333	4.68	4.76333	4.82667	5.25667	5.47333	5.04667	6.46	6.85667	6.11	8.01	8.71667	7.05333	10.3433	10.8933	8.05	12.6033	12.9833	8.86667	14.4567	15.06	9.37	16.5	16.14	11.0567	19.5733	19.8467	13.53	19.1467	21.2433	14.3933	20.7433	21.5967	15.2767
5	4.08	4.20667	4.11	4.31	4.39333	4.29	4.58333	4.70333	4.87	5.19	5.37667	5.22667	6.42	6.89667	6.39333	8.48333	9.44333	7.57	11.1033	11.85	8.95333	13.6033	14.11	10.2367	15.6767	16.3267	10.7833	18.1133	17.5067	13.0767	21.41	21.4833	15.88	20.98	22.8267	16.54	22.86	23.15	17.67
6	4.09667	4.18667	4.08333	4.34	4.41333	4.28	4.67667	4.72	4.78	5.36667	5.46667	5.21	6.72	7.10667	6.34333	9.46667	10.1467	7.72333	12.2467	12.8733	9.44667	15.07	15.36	11.07	17.3733	17.6967	11.8167	19.93	19.1533	14.8367	23.8033	23.07	17.4467	23.51	24.5567	17.8633	25.6267	24.9233	19.2967
F - Fbackground
t (h)	1 µM			2.5 µM			5 µM			10 µM			20 µM			30 µM			40 µM			50 µM			60 µM			70 µM			80 µM			90 µM			100 µM
0	0.1	0.26	0.31	0.156667	0.22	0.346667	0.183333	0.2	0.513333	0.166667	0.186667	0.31	0.126667	0.193333	0.316667	0.17	0.17	0.28	0.15	0.183333	0.26	0.17	0.21	0.28	0.2	0.213333	0.32	0.18	0.216667	0.22	0.0766667	0.21	0.3	0.14	0.243333	0.303333	0.173333	0.196667	0.446667
0.08	-0.04	0.04	-0.0233333	0.04	0.0766667	0.0433333	0.09	0.13	0.293333	0.22	0.243333	0.14	0.413333	0.403333	0.2	0.613333	0.51	0.293333	0.853333	0.826667	0.363333	1.32	1.16333	0.53	1.47333	1.40333	0.556667	1.67667	1.37667	0.62	1.94667	1.93667	0.866667	2.07333	2.09667	0.986667	2.18333	2.04	1.23667
1	0.0233333	0.136667	0.0333333	0.156667	0.24	0.15	0.296667	0.373333	0.536667	0.623333	0.706667	0.626667	1.16667	1.29667	1.10667	1.66	1.65333	1.57	2.32333	2.5	1.91667	3.02667	3.42667	2.1	3.67	4.19667	2.39667	4.5	4.47	2.65667	5.67333	6.93	3.71333	5.88667	7.59667	4.12	6.53667	7.82333	4.86333
2	0.11	0.12	0.03	0.246667	0.283333	0.153333	0.493333	0.586667	0.576667	1	1.08667	0.703333	1.86667	2.15667	1.42333	2.74	2.99333	2.04	3.87333	4.06	2.65333	5.34333	5.28333	3.17333	6.61	6.91667	3.43333	8.26	7.68333	4.11667	10.52	10.7567	5.46333	10.35	11.8467	6.17333	11.2967	11.99	6.87333
3	0.0166667	0.11	0.0266667	0.206667	0.263333	0.223333	0.473333	0.586667	0.696667	0.996667	1.2	0.96	2.04667	2.36667	1.91	3.25333	3.64	2.8	4.93	5.34333	3.65	6.92333	7.18333	4.28333	8.53667	9.11667	4.56667	10.5033	10.2267	5.92667	13.0433	13.48	7.86667	12.69	14.5667	8.78667	13.8133	14.8167	9.78
4	0.07	0.186667	-0.0266667	0.29	0.343333	0.173333	0.58	0.663333	0.726667	1.15667	1.37333	0.946667	2.36	2.75667	2.01	3.91	4.61667	2.95333	6.24333	6.79333	3.95	8.50333	8.88333	4.76667	10.3567	10.96	5.27	12.4	12.04	6.95667	15.4733	15.7467	9.43	15.0467	17.1433	10.2933	16.6433	17.4967	11.1767
5	-0.02	0.106667	0.01	0.21	0.293333	0.19	0.483333	0.603333	0.77	1.09	1.27667	1.12667	2.32	2.79667	2.29333	4.38333	5.34333	3.47	7.00333	7.75	4.85333	9.50333	10.01	6.13667	11.5767	12.2267	6.68333	14.0133	13.4067	8.97667	17.31	17.3833	11.78	16.88	18.7267	12.44	18.76	19.05	13.57
6	-0.00333333	0.0866667	-0.0166667	0.24	0.313333	0.18	0.576667	0.62	0.68	1.26667	1.36667	1.11	2.62	3.00667	2.24333	5.36667	6.04667	3.62333	8.14667	8.77333	5.34667	10.97	11.26	6.97	13.2733	13.5967	7.71667	15.83	15.0533	10.7367	19.7033	18.97	13.3467	19.41	20.4567	13.7633	21.5267	20.8233	15.1967
F - Fbackground - averaged to maximum values at 100 µM
t (h)	1 µM			2.5 µM			5 µM			10 µM			20 µM			30 µM			40 µM			50 µM			60 µM			70 µM			80 µM			90 µM			100 µM
0	0.00521316	0.0135542	0.0161608	0.00816728	0.011469	0.0180723	0.00955746	0.0104263	0.0267609	0.0086886	0.00973123	0.0161608	0.00660334	0.0100788	0.0165083	0.00886237	0.00886237	0.0145968	0.00781974	0.00955746	0.0135542	0.00886237	0.0109476	0.0145968	0.0104263	0.0111214	0.0166821	0.00938369	0.0112952	0.011469	0.00399676	0.0109476	0.0156395	0.00729842	0.0126854	0.0158133	0.00903614	0.0102525	0.0232854
0.08	-0.00208526	0.00208526	-0.0012164	0.00208526	0.00399676	0.00225904	0.00469184	0.00677711	0.0152919	0.011469	0.0126854	0.00729842	0.0215477	0.0210264	0.0104263	0.0319741	0.0265871	0.0152919	0.0444856	0.0430955	0.0189411	0.0688137	0.0606464	0.0276297	0.0768072	0.073158	0.0290199	0.0874073	0.0717678	0.0323216	0.101483	0.100962	0.0451807	0.108086	0.109303	0.0514365	0.113821	0.106348	0.0644694
1	0.0012164	0.00712465	0.00173772	0.00816728	0.0125116	0.00781974	0.0154657	0.0194625	0.0279773	0.0324954	0.0368397	0.0326691	0.0608202	0.0675973	0.0576923	0.0865385	0.0861909	0.0818466	0.121119	0.130329	0.0999189	0.157785	0.178638	0.109476	0.191323	0.218779	0.124942	0.234592	0.233028	0.138496	0.29576	0.361272	0.193582	0.306881	0.396026	0.214782	0.340767	0.407843	0.253533
2	0.00573448	0.00625579	0.00156395	0.0128591	0.0147706	0.00799351	0.0257183	0.0305839	0.0300626	0.0521316	0.0566497	0.0366659	0.0973123	0.11243	0.0742006	0.142841	0.156047	0.106348	0.201923	0.211654	0.138323	0.278557	0.275429	0.165431	0.34459	0.360577	0.178985	0.430607	0.400544	0.214608	0.548424	0.560762	0.284812	0.539562	0.617586	0.321826	0.588913	0.625058	0.358318
3	0.00086886	0.00573448	0.00139018	0.0107739	0.013728	0.0116427	0.0246756	0.0305839	0.0363184	0.0519578	0.0625579	0.0500463	0.106696	0.123378	0.0995714	0.169601	0.189759	0.145968	0.257009	0.278557	0.19028	0.360924	0.374479	0.223297	0.44503	0.475266	0.238068	0.547556	0.533133	0.308967	0.67997	0.702734	0.410102	0.66155	0.759384	0.458063	0.720111	0.772417	0.509847
4	0.00364921	0.00973123	-0.00139018	0.0151182	0.0178985	0.00903614	0.0302363	0.0345806	0.0378823	0.0602989	0.0715941	0.0493513	0.123031	0.143709	0.104785	0.203835	0.240674	0.153962	0.325475	0.354147	0.20592	0.443292	0.463102	0.248494	0.53991	0.571362	0.274734	0.646432	0.627665	0.362662	0.80665	0.820899	0.491601	0.784407	0.893709	0.536608	0.867644	0.912129	0.582658
5	-0.00104263	0.0055607	0.000521316	0.0109476	0.0152919	0.009905	0.0251969	0.0314527	0.0401413	0.0568234	0.0665547	0.0587349	0.120945	0.145795	0.119555	0.22851	0.278557	0.180897	0.365095	0.40402	0.253012	0.495424	0.521837	0.319914	0.60351	0.637396	0.348413	0.730538	0.698911	0.467968	0.902398	0.906221	0.61411	0.879981	0.976251	0.648517	0.977989	0.993107	0.707426
6	-0.000173772	0.00451807	-0.00086886	0.0125116	0.0163346	0.00938369	0.0300626	0.0323216	0.0354495	0.0660334	0.0712465	0.0578661	0.136585	0.156742	0.116949	0.279773	0.315222	0.18889	0.424699	0.457368	0.27873	0.571884	0.587002	0.363357	0.69196	0.708816	0.402282	0.825243	0.784754	0.55972	1.02717	0.988937	0.695783	1.01187	1.06644	0.717505	1.12222	1.08555	0.792227
Fig 4b dose-dependent activation of TRFS-green on A549 cells
raw fluorescence (ex440bp10/em520lp)
t (h)	1 uM			2.5 uM			5 uM			10 uM			20 uM			30 uM			40 uM			50 uM			60 uM			70 uM			80 uM			90 uM			100 uM
0	428	439	445	433	441	445	433	444	456	436	435	446	436	442	447	440	436	446	435	434	447	436	437	444	439	443	446	442	445	431	424	432	443	439	438	447	431	439	465
0.08	431	433	426	444	454	444	485	486	491	548	534	519	627	623	599	706	693	660	777	747	738	831	792	792	889	827	852	955	861	965	984	932	943	1046	970	994	1116	1021	1169
1	456	464	448	535	549	521	649	678	652	819	816	739	960	954	851	1051	1050	945	1158	1125	1009	1230	1237	1073	1300	1319	1137	1384	1369	1166	1415	1446	1288	1443	1454	1319	1424	1483	1472
2	488	497	463	635	672	572	859	909	753	1175	1153	914	1385	1374	1059	1491	1490	1151	1628	1581	1226	1691	1701	1292	1804	1812	1347	1926	1833	1341	1920	1931	1507	1943	1921	1515	1933	1958	1676
3	503	528	502	699	753	668	1009	1097	962	1411	1461	1259	1677	1736	1448	1825	1874	1553	1965	1976	1653	2041	2127	1715	2159	2263	1779	2270	2285	1696	2274	2369	1956	2306	2337	1979	2281	2367	2126
4	531	544	506	784	834	700	1198	1267	1033	1728	1742	1380	2065	2079	1602	2239	2243	1716	2424	2367	1826	2514	2547	1877	2645	2672	1941	2811	2701	1854	2760	2768	2130	2783	2754	2161	2770	2777	2311
5	528	548	526	818	876	787	1279	1393	1220	1912	1965	1694	2311	2389	1965	2495	2574	2109	2695	2694	2209	2784	2883	2292	2922	3067	2351	3088	3095	2176	3026	3161	2549	3066	3113	2566	3050	3132	2734
6	548	562	531	898	922	807	1478	1503	1275	2245	2187	1787	2743	2664	2098	2971	2827	2256	3189	3018	2372	3306	3204	2453	3434	3361	2513	3634	3419	2344	3536	3489	2727	3573	3430	2735	3568	3457	2921
TRFS-green only, no cells , raw fluorescence (ex440bp10/em520lp)
t (h)	1 uM			2.5 uM			5 uM			10 uM			20 uM			30 uM			40 uM			50 uM			60 uM			70 uM			80 uM			90 uM			100 uM
0	439	445	441	442	440	444	438	441	446	435	441	443	438	447	440	435	438	438	440	437	443	441	437	443	435	438	438	440	437	443	441	437	443	439	440	438	446	446	442
0.08	432	439	443	452	450	455	479	491	489	517	539	540	607	637	625	780	796	788	842	857	852	910	910	910	780	796	788	842	857	852	910	910	910	1058	1051	1059	1085	1079	1102
1	439	437	428	449	451	450	474	479	480	513	527	525	597	610	623	668	701	700	733	772	776	804	819	838	869	899	904	942	959	964	1016	1011	1020	1073	1100	1076	1076	1170	1181
2	431	428	423	447	447	441	467	474	471	502	519	523	586	609	602	653	688	678	727	757	760	797	810	814	867	868	874	943	934	926	1002	977	988	1064	1059	1029	1079	1130	1135
3	426	429	434	440	445	443	459	478	470	507	525	521	577	612	618	646	687	704	708	755	774	788	815	846	849	880	897	910	939	963	982	994	1015	1039	1068	1074	1049	1151	1202
4	422	435	420	443	442	446	469	471	463	511	521	516	583	615	604	661	693	685	727	761	754	800	811	819	872	880	871	934	939	938	1010	986	984	1070	1075	1040	1094	1160	1151
5	415	429	417	433	441	441	460	470	470	498	514	519	567	610	611	638	685	696	707	755	778	772	809	838	853	876	897	913	937	954	988	994	1023	1042	1078	1072	1059	1159	1187
6	421	424	420	432	440	434	456	469	466	499	521	514	592	606	600	656	682	672	726	749	757	796	812	813	869	873	868	945	932	935	1005	994	984	1071	1066	1038	1087	1162	1157
all values divided by 100
t (h)	1 uM			2.5 uM			5 uM			10 uM			20 uM			30 uM			40 uM			50 uM			60 uM			70 uM			80 uM			90 uM			100 uM
0	4.28	4.39	4.45	4.33	4.41	4.45	4.33	4.44	4.56	4.36	4.35	4.46	4.36	4.42	4.47	4.4	4.36	4.46	4.35	4.34	4.47	4.36	4.37	4.44	4.39	4.43	4.46	4.42	4.45	4.31	4.24	4.32	4.43	4.39	4.38	4.47	4.31	4.39	4.65
0.08	4.31	4.33	4.26	4.44	4.54	4.44	4.85	4.86	4.91	5.48	5.34	5.19	6.27	6.23	5.99	7.06	6.93	6.6	7.77	7.47	7.38	8.31	7.92	7.92	8.89	8.27	8.52	9.55	8.61	9.65	9.84	9.32	9.43	10.46	9.7	9.94	11.16	10.21	11.69
1	4.56	4.64	4.48	5.35	5.49	5.21	6.49	6.78	6.52	8.19	8.16	7.39	9.6	9.54	8.51	10.51	10.5	9.45	11.58	11.25	10.09	12.3	12.37	10.73	13	13.19	11.37	13.84	13.69	11.66	14.15	14.46	12.88	14.43	14.54	13.19	14.24	14.83	14.72
2	4.88	4.97	4.63	6.35	6.72	5.72	8.59	9.09	7.53	11.75	11.53	9.14	13.85	13.74	10.59	14.91	14.9	11.51	16.28	15.81	12.26	16.91	17.01	12.92	18.04	18.12	13.47	19.26	18.33	13.41	19.2	19.31	15.07	19.43	19.21	15.15	19.33	19.58	16.76
3	5.03	5.28	5.02	6.99	7.53	6.68	10.09	10.97	9.62	14.11	14.61	12.59	16.77	17.36	14.48	18.25	18.74	15.53	19.65	19.76	16.53	20.41	21.27	17.15	21.59	22.63	17.79	22.7	22.85	16.96	22.74	23.69	19.56	23.06	23.37	19.79	22.81	23.67	21.26
4	5.31	5.44	5.06	7.84	8.34	7	11.98	12.67	10.33	17.28	17.42	13.8	20.65	20.79	16.02	22.39	22.43	17.16	24.24	23.67	18.26	25.14	25.47	18.77	26.45	26.72	19.41	28.11	27.01	18.54	27.6	27.68	21.3	27.83	27.54	21.61	27.7	27.77	23.11
5	5.28	5.48	5.26	8.18	8.76	7.87	12.79	13.93	12.2	19.12	19.65	16.94	23.11	23.89	19.65	24.95	25.74	21.09	26.95	26.94	22.09	27.84	28.83	22.92	29.22	30.67	23.51	30.88	30.95	21.76	30.26	31.61	25.49	30.66	31.13	25.66	30.5	31.32	27.34
6	5.48	5.62	5.31	8.98	9.22	8.07	14.78	15.03	12.75	22.45	21.87	17.87	27.43	26.64	20.98	29.71	28.27	22.56	31.89	30.18	23.72	33.06	32.04	24.53	34.34	33.61	25.13	36.34	34.19	23.44	35.36	34.89	27.27	35.73	34.3	27.35	35.68	34.57	29.21
TRFS-green only, no cells , all values divided by 100
t (h)	1 uM			2.5 uM			5 uM			10 uM			20 uM			30 uM			40 uM			50 uM			60 uM			70 uM			80 uM			90 uM			100 uM
0	4.39	4.45	4.41	4.42	4.4	4.44	4.38	4.41	4.46	4.35	4.41	4.43	4.38	4.47	4.4	4.35	4.38	4.38	4.4	4.37	4.43	4.41	4.37	4.43	4.35	4.38	4.38	4.4	4.37	4.43	4.41	4.37	4.43	4.39	4.4	4.38	4.46	4.46	4.42
0.08	4.32	4.39	4.43	4.52	4.5	4.55	4.79	4.91	4.89	5.17	5.39	5.4	6.07	6.37	6.25	7.8	7.96	7.88	8.42	8.57	8.52	9.1	9.1	9.1	7.8	7.96	7.88	8.42	8.57	8.52	9.1	9.1	9.1	10.58	10.51	10.59	10.85	10.79	11.02
1	4.39	4.37	4.28	4.49	4.51	4.5	4.74	4.79	4.8	5.13	5.27	5.25	5.97	6.1	6.23	6.68	7.01	7	7.33	7.72	7.76	8.04	8.19	8.38	8.69	8.99	9.04	9.42	9.59	9.64	10.16	10.11	10.2	10.73	11	10.76	10.76	11.7	11.81
2	4.31	4.28	4.23	4.47	4.47	4.41	4.67	4.74	4.71	5.02	5.19	5.23	5.86	6.09	6.02	6.53	6.88	6.78	7.27	7.57	7.6	7.97	8.1	8.14	8.67	8.68	8.74	9.43	9.34	9.26	10.02	9.77	9.88	10.64	10.59	10.29	10.79	11.3	11.35
3	4.26	4.29	4.34	4.4	4.45	4.43	4.59	4.78	4.7	5.07	5.25	5.21	5.77	6.12	6.18	6.46	6.87	7.04	7.08	7.55	7.74	7.88	8.15	8.46	8.49	8.8	8.97	9.1	9.39	9.63	9.82	9.94	10.15	10.39	10.68	10.74	10.49	11.51	12.02
4	4.22	4.35	4.2	4.43	4.42	4.46	4.69	4.71	4.63	5.11	5.21	5.16	5.83	6.15	6.04	6.61	6.93	6.85	7.27	7.61	7.54	8	8.11	8.19	8.72	8.8	8.71	9.34	9.39	9.38	10.1	9.86	9.84	10.7	10.75	10.4	10.94	11.6	11.51
5	4.15	4.29	4.17	4.33	4.41	4.41	4.6	4.7	4.7	4.98	5.14	5.19	5.67	6.1	6.11	6.38	6.85	6.96	7.07	7.55	7.78	7.72	8.09	8.38	8.53	8.76	8.97	9.13	9.37	9.54	9.88	9.94	10.23	10.42	10.78	10.72	10.59	11.59	11.87
6	4.21	4.24	4.2	4.32	4.4	4.34	4.56	4.69	4.66	4.99	5.21	5.14	5.92	6.06	6	6.56	6.82	6.72	7.26	7.49	7.57	7.96	8.12	8.13	8.69	8.73	8.68	9.45	9.32	9.35	10.05	9.94	9.84	10.71	10.66	10.38	10.87	11.62	11.57
F - Fbackground (c)
t (h)	1 uM			2.5 uM			5 uM			10 uM			20 uM			30 uM			40 uM			50 uM			60 uM			70 uM			80 uM			90 uM			100 uM
0	-0.11	-0.06	0.04	-0.09	0.01	0.01	-0.05	0.03	0.1	0.01	-0.06	0.03	-0.02	-0.05	0.07	0.05	-0.02	0.08	-0.05	-0.03	0.04	-0.05	0	0.01	0.04	0.05	0.08	0.02	0.08	-0.12	-0.17	-0.05	0	0	-0.02	0.09	-0.15	-0.07	0.23
0.08	-0.01	-0.06	-0.17	-0.08	0.04	-0.11	0.06	-0.05	0.02	0.31	-0.05	-0.21	0.2	-0.14	-0.26	-0.74	-1.03	-1.28	-0.65	-1.1	-1.14	-0.79	-1.18	-1.18	1.09	0.31	0.64	1.13	0.04	1.13	0.74	0.22	0.33	-0.12	-0.81	-0.65	0.31	-0.58	0.67
1	0.17	0.27	0.2	0.86	0.98	0.71	1.75	1.99	1.72	3.06	2.89	2.14	3.63	3.44	2.28	3.83	3.49	2.45	4.25	3.53	2.33	4.26	4.18	2.35	4.31	4.2	2.33	4.42	4.1	2.02	3.99	4.35	2.68	3.7	3.54	2.43	3.48	3.13	2.91
2	0.57	0.69	0.4	1.88	2.25	1.31	3.92	4.35	2.82	6.73	6.34	3.91	7.99	7.65	4.57	8.38	8.02	4.73	9.01	8.24	4.66	8.94	8.91	4.78	9.37	9.44	4.73	9.83	8.99	4.15	9.18	9.54	5.19	8.79	8.62	4.86	8.54	8.28	5.41
3	0.77	0.99	0.68	2.59	3.08	2.25	5.5	6.19	4.92	9.04	9.36	7.38	11	11.24	8.3	11.79	11.87	8.49	12.57	12.21	8.79	12.53	13.12	8.69	13.1	13.83	8.82	13.6	13.46	7.33	12.92	13.75	9.41	12.67	12.69	9.05	12.32	12.16	9.24
4	1.09	1.09	0.86	3.41	3.92	2.54	7.29	7.96	5.7	12.17	12.21	8.64	14.82	14.64	9.98	15.78	15.5	10.31	16.97	16.06	10.72	17.14	17.36	10.58	17.73	17.92	10.7	18.77	17.62	9.16	17.5	17.82	11.46	17.13	16.79	11.21	16.76	16.17	11.6
5	1.13	1.19	1.09	3.85	4.35	3.46	8.19	9.23	7.5	14.14	14.51	11.75	17.44	17.79	13.54	18.57	18.89	14.13	19.88	19.39	14.31	20.12	20.74	14.54	20.69	21.91	14.54	21.75	21.58	12.22	20.38	21.67	15.26	20.24	20.35	14.94	19.91	19.73	15.47
6	1.27	1.38	1.11	4.66	4.82	3.73	10.22	10.34	8.09	17.46	16.66	12.73	21.51	20.58	14.98	23.15	21.45	15.84	24.63	22.69	16.15	25.1	23.92	16.4	25.65	24.88	16.45	26.89	24.87	14.09	25.31	24.95	17.43	25.02	23.64	16.97	24.81	22.95	17.64
F - Fbackground (c) - averaged to maximum value at 60 µM
t (h)	1 uM			2.5 uM			5 uM			10 uM			20 uM			30 uM			40 uM			50 uM			60 uM			70 uM			80 uM			90 uM			100 uM
0	-0.00492684	-0.00268737	0.00179158	-0.00403105	0.000447895	0.000447895	-0.00223947	0.00134368	0.00447895	0.000447895	-0.00268737	0.00134368	-0.00089579	-0.00223947	0.00313526	0.00223947	-0.00089579	0.00358316	-0.00223947	-0.00134368	0.00179158	-0.00223947	0	0.000447895	0.00179158	0.00223947	0.00358316	0.00089579	0.00358316	-0.00537474	-0.00761421	-0.00223947	0	0	-0.00089579	0.00403105	-0.00671842	-0.00313526	0.0103016
0.08	-0.000447895	-0.00268737	-0.00761421	-0.00358316	0.00179158	-0.00492684	0.00268737	-0.00223947	0.00089579	0.0138847	-0.00223947	-0.00940579	0.0089579	-0.00627053	-0.0116453	-0.0331442	-0.0461332	-0.0573305	-0.0291132	-0.0492684	-0.05106	-0.0353837	-0.0528516	-0.0528516	0.0488205	0.0138847	0.0286653	0.0506121	0.00179158	0.0506121	0.0331442	0.00985369	0.0147805	-0.00537474	-0.0362795	-0.0291132	0.0138847	-0.0259779	0.030009
1	0.00761421	0.0120932	0.0089579	0.038519	0.0438937	0.0318005	0.0783816	0.0891311	0.0770379	0.137056	0.129442	0.0958495	0.162586	0.154076	0.10212	0.171544	0.156315	0.109734	0.190355	0.158107	0.10436	0.190803	0.18722	0.105255	0.193043	0.188116	0.10436	0.19797	0.183637	0.0904748	0.17871	0.194834	0.120036	0.165721	0.158555	0.108838	0.155867	0.140191	0.130337
2	0.02553	0.0309047	0.0179158	0.0842042	0.100776	0.0586742	0.175575	0.194834	0.126306	0.301433	0.283965	0.175127	0.357868	0.34264	0.204688	0.375336	0.359212	0.211854	0.403553	0.369065	0.208719	0.400418	0.399074	0.214094	0.419678	0.422813	0.211854	0.440281	0.402658	0.185876	0.411168	0.427292	0.232457	0.3937	0.386085	0.217677	0.382502	0.370857	0.242311
3	0.0344879	0.0443416	0.0304569	0.116005	0.137952	0.100776	0.246342	0.277247	0.220364	0.404897	0.41923	0.330546	0.492684	0.503434	0.371753	0.528068	0.531651	0.380263	0.563004	0.54688	0.3937	0.561212	0.587638	0.389221	0.586742	0.619439	0.395043	0.609137	0.602867	0.328307	0.57868	0.615855	0.421469	0.567483	0.568379	0.405345	0.551807	0.54464	0.413855
4	0.0488205	0.0488205	0.038519	0.152732	0.175575	0.113765	0.326515	0.356524	0.2553	0.545088	0.54688	0.386981	0.66378	0.655718	0.446999	0.706778	0.694237	0.46178	0.760078	0.719319	0.480143	0.767692	0.777546	0.473873	0.794118	0.802628	0.479248	0.840699	0.789191	0.410272	0.783816	0.798149	0.513288	0.767244	0.752016	0.50209	0.750672	0.724246	0.519558
5	0.0506121	0.0532995	0.0488205	0.17244	0.194834	0.154972	0.366826	0.413407	0.335921	0.633323	0.649895	0.526277	0.781129	0.796805	0.60645	0.831741	0.846073	0.632875	0.890415	0.868468	0.640938	0.901165	0.928934	0.651239	0.926695	0.981338	0.651239	0.974171	0.966557	0.547328	0.91281	0.970588	0.683488	0.906539	0.911466	0.669155	0.891759	0.883697	0.692893
6	0.0568827	0.0618095	0.0497163	0.208719	0.215885	0.167065	0.457749	0.463123	0.362347	0.782024	0.746193	0.57017	0.963422	0.921768	0.670947	1.03688	0.960735	0.709466	1.10317	1.01627	0.72335	1.12422	1.07136	0.734548	1.14885	1.11436	0.736787	1.20439	1.11391	0.631084	1.13362	1.1175	0.780681	1.12063	1.05882	0.760078	1.11123	1.02792	0.790087

## Sheet: Fig 5a + FigS8a
Fig 5a + S8a Selenium supplementation/starvation
SS50-PQ raw fluorescence (ex355bp10/em520lp)
	no supplement (Na2SeO3)			100 nM			75 nM			50 nM			25 nM			no probe
0	1.198	1.138	1.142	1.204	1.149	1.135	1.187	1.141	1.107	1.147	1.157	1.125	1.153	1.142	1.13	1.173	1.15	1.143						-0.00210848	-0.00321543
0.08	1.43	1.37	1.35	1.517	1.456	1.317	1.51	1.401	1.27	1.46	1.38	1.303	1.405	1.379	1.279	1.162	1.143	1.15						0.0307838	0.0255653
1	2.732	3.306	2.904	3.816	4.245	2.42	3.268	3.346	2.262	3.001	2.756	2.215	2.744	2.837	2.338	1.148	1.15	1.17						0.276527	0.199989
2	4.298	6.796	5.265	5.701	8.689	4.664	5	6.118	4.036	4.805	5.254	3.745	4.311	5.02	3.71	1.15	1.17	1.151						0.649887	0.554847
3	5.425	7.664	6.421	6.669	9.747	6.29	6.061	6.893	5.287	5.825	6.084	4.924	5.357	5.81	4.762	1.143	1.151	1.161						0.832692	0.811976
4	5.771	8.053	7.13	6.878	9.993	7.423	6.265	7.29	6.276	6.157	6.472	6.035	5.641	6.265	5.692	1.15	1.161	1.181						0.944811	0.991144
5	5.918	8.181	7.275	6.888	10.186	7.868	6.333	7.419	6.674	6.284	6.628	6.505	5.777	6.482	6.081	1.17	1.181	1.165						0.96774	1.06151
6	6.096	8.211	7.479	7.063	10.288	8.078	6.433	7.515	6.933	6.433	6.652	6.76	5.939	6.597	6.329	1.151	1.165	1.183						1	1.09472
TRFS-green raw fluorescence (ex440bp10/em520lp)
	no supp			100 nM			75 nM			50 nM			25 nM			no TRFS			TRFS only
0	0.278	0.285	0.281	0.683	0.28	0.291	0.279	0.279	0.284	0.279	0.27	0.285	0.279	0.275	0.276	0.28	0.291	0.284
0.08	0.72	0.788	0.626	1.178	0.595	0.58	0.697	0.612	0.596	0.698	0.633	0.599	0.704	0.678	0.63	0.279	0.284	0.279	0.631667	0.648667	0.641
1	1.201	1.348	1.172	1.411	1.156	1.095	1.205	1.127	1.088	1.199	1.125	1.081	1.215	1.176	1.112	0.27	0.285	0.279	0.806333	0.852667	0.872
2	1.37	1.597	1.445	1.633	1.444	1.286	1.408	1.362	1.299	1.372	1.369	1.311	1.384	1.406	1.359	0.275	0.276	0.279	0.766667	0.857333	0.893
3	1.573	1.753	1.573	1.802	1.579	1.403	1.622	1.508	1.413	1.606	1.502	1.428	1.581	1.555	1.479	0.285	0.281	0.278	0.745	0.842667	0.88
4	1.717	1.912	1.721	1.934	1.717	1.526	1.777	1.675	1.533	1.74	1.668	1.552	1.734	1.723	1.6	0.273	0.286	0.28	0.738	0.823	0.877667
5	1.833	2.059	1.855	2.071	1.868	1.639	1.92	1.832	1.648	1.858	1.816	1.664	1.847	1.852	1.707	0.284	0.27	0.278	0.739	0.813667	0.876667
6	1.961	2.176	1.939	2.25	2.002	1.72	2.045	1.945	1.738	2.016	1.952	1.749	1.992	1.987	1.798	0.275	0.276	0.279	0.724333	0.827	0.867333
SS00-PQ (reference probe) raw fluorescence (ex355bp10/em520lp)
	no supp					100 nM					75 nM					50 nM					25 nM					no probe
0	1.155	1.14	1.126	1.149	1.14	1.18	1.113	1.127	1.136	1.154	1.16	1.186	1.129	1.145	1.158	1.141	1.146	1.133	1.135	1.116	1.15	1.14	1.144	1.147	1.139	1.173	1.15	1.143
0.08	1.828	1.818	1.496	2.406	2.216	1.543	1.997	1.365	2.629	2.197	1.49	1.874	1.313	2.317	2.764	1.46	1.748	1.312	2.354	1.899	1.842	1.765	1.319	2.48	1.89	1.162	1.143	1.15
1	6.591	6.172	4.436	6.139	5.529	4.658	7.634	3.852	7.092	5.753	3.919	5.192	3.279	5.934	8.615	3.682	5.059	3.215	5.958	4.517	6.303	4.954	3.203	6.82	4.961	1.148	1.15	1.17
2	8.986	9.2	6.63	8.526	7.836	6.063	11.705	5.469	9.948	8.307	5.128	7.643	4.153	8.372	12.13	4.909	7.557	4.042	8.288	6.183	8.694	7.521	4.039	9.58	7.038	1.15	1.17	1.151
3	10.902	10.884	8.05	10.033	9.533	7.021	13.176	7.08	11.73	10.027	5.862	8.888	5.406	9.877	14.45	5.684	8.851	5.224	10.009	7.702	10.008	8.755	5.121	11.356	8.48	1.143	1.151	1.161
4	11.205	11.764	8.99	11.203	10.696	7.556	14.156	8.064	13.299	11.337	6.258	9.563	6.362	11.107	15.994	6.115	9.584	6.164	11.172	8.707	11.043	9.478	5.999	12.809	9.739	1.15	1.161	1.181
5	12.099	13.077	9.416	11.567	11.645	7.964	15.727	8.649	14.174	12.692	6.648	10.699	6.579	12.03	17.064	6.596	10.618	6.517	12.381	9.764	11.886	10.523	6.381	13.376	10.468	1.17	1.181	1.165
6	12.855	13.918	10.045	12.914	12.132	8.513	16.467	9.275	15.074	13.382	7.19	11.401	7.223	12.722	17.915	7.027	11.223	7.139	12.889	10.557	12.545	11.423	7.05	14.751	11.415	1.151	1.165	1.183
RX1 (reference probe) raw fluorescence (ex355bp10/em520lp)
	no supp			100 nM			75 nM			50 nM			25 nM			no probe
0	1.18	1.179	1.145	1.188	1.145	1.156	1.111	1.15	1.134	1.162	1.134	1.157	1.143	1.137	1.137	1.173	1.15	1.143
0.08	1.201	1.184	1.202	1.247	1.183	1.282	1.173	1.194	1.227	1.2	1.16	1.227	1.192	1.148	1.212	1.162	1.143	1.15
1	1.35	1.308	1.303	2.064	1.644	1.664	1.777	1.59	1.576	1.738	1.503	1.548	1.52	1.423	1.472	1.148	1.15	1.17
2	1.482	1.514	1.403	3.135	2.566	2.059	2.462	2.187	1.918	2.204	2.064	1.833	1.802	1.831	1.695	1.15	1.17	1.151
3	1.666	1.669	1.553	4.792	3.337	2.791	3.95	2.683	2.424	3.143	2.499	2.284	2.304	2.109	2.019	1.143	1.151	1.161
4	1.817	1.895	1.762	6.029	4.439	4.072	5.146	3.541	3.286	4.096	3.207	3.06	2.86	2.557	2.78	1.15	1.161	1.181
5	1.982	2.212	1.888	6.991	5.683	5.216	6.172	4.655	4.109	4.914	4.154	3.952	3.483	3.287	3.751	1.17	1.181	1.165
6	2.162	2.687	2.158	8.237	6.797	6.677	7.499	5.659	5.397	6.11	5.045	5.451	4.485	4.278	5.49	1.151	1.165	1.183

## Sheet: Fig 5b + FigS8b
Fig 5a + S8a thiophosphate supplementation - chemical knockdown
SS50-PQ raw fluorescence (ex355bp10/em520lp)
	no supp			0.1 mM			0.3 mM			0.6 mM			1 mM			1.2 mM			no probe
0	1.198	1.138	1.142	1.199	1.138	1.156	1.173	1.162	1.148	1.15	1.143	1.15	1.17	1.151	1.161	1.181	1.165	1.183	1.173	1.15	1.143
0.08	1.43	1.37	1.35	1.453	1.31	1.265	1.404	1.365	1.256	1.392	1.312	1.245	1.411	1.345	1.252	1.409	1.348	1.271	1.162	1.143	1.15
1	2.732	3.306	2.904	2.97	2.271	2.331	2.644	2.731	2.15	2.863	2.529	2.101	2.852	2.406	2.175	3.228	2.969	2.322	1.148	1.15	1.17
2	4.298	6.796	5.265	4.594	4.526	3.73	4.174	5.195	3.361	4.399	4.431	3.311	4.498	4.558	3.375	4.937	5.302	3.683	1.15	1.17	1.151
3	5.425	7.664	6.421	5.711	5.458	4.825	5.374	6.032	4.208	5.398	5.314	4.19	5.508	5.488	4.299	5.962	6.075	4.844	1.143	1.151	1.161
4	5.771	8.053	7.13	5.974	6.052	5.957	5.712	6.389	5.421	5.727	5.856	5.526	5.799	6.018	5.524	6.204	6.368	5.979	1.15	1.161	1.181
5	5.918	8.181	7.275	6.068	6.256	6.399	5.874	6.576	5.954	5.872	6.048	6.087	5.975	6.198	6.112	6.322	6.535	6.377	1.17	1.181	1.165
6	6.096	8.211	7.479	6.15	6.376	6.646	6.069	6.655	6.328	6.017	6.165	6.461	6.138	6.331	6.377	6.485	6.629	6.627	1.151	1.165	1.183
TRFS-green raw fluorescence (ex440bp10/em520lp)
	no supp			0.1 mM			0.3 mM			0.6 mM			1 mM			1.2 mM			no TRFS			TRFS only
0	0.278	0.285	0.281	0.28	0.273	0.286	0.278	0.276	0.288	0.277	0.276	0.287	0.287	0.273	0.291	0.284	0.274	0.289	0.28	0.291	0.284
0.08	0.72	0.788	0.626	0.764	0.706	0.699	0.775	0.731	0.721	0.747	0.738	0.698	0.753	0.776	0.746	0.779	0.797	0.777	0.279	0.284	0.279	0.631667	0.648667	0.641
1	1.201	1.348	1.172	1.264	1.194	1.186	1.28	1.256	1.198	1.278	1.25	1.203	1.331	1.303	1.27	1.394	1.345	1.285	0.27	0.285	0.279	0.806333	0.852667	0.872
2	1.37	1.597	1.445	1.437	1.398	1.433	1.435	1.488	1.404	1.479	1.48	1.424	1.534	1.528	1.474	1.617	1.589	1.488	0.275	0.276	0.279	0.766667	0.857333	0.893
3	1.573	1.753	1.573	1.633	1.539	1.535	1.636	1.632	1.518	1.684	1.616	1.529	1.746	1.686	1.607	1.853	1.739	1.615	0.285	0.281	0.278	0.745	0.842667	0.88
4	1.717	1.912	1.721	1.788	1.71	1.67	1.778	1.808	1.615	1.82	1.778	1.651	1.899	1.83	1.72	2.018	1.893	1.753	0.273	0.286	0.28	0.738	0.823	0.877667
5	1.833	2.059	1.855	1.912	1.846	1.791	1.896	1.952	1.733	1.958	1.91	1.762	2.021	1.964	1.834	2.164	2.058	1.87	0.284	0.27	0.278	0.739	0.813667	0.876667
6	1.961	2.176	1.939	2.039	1.975	1.873	2.023	2.071	1.806	2.079	2.04	1.836	2.166	2.089	1.919	2.298	2.194	1.955	0.275	0.276	0.279	0.724333	0.827	0.867333
SS00-PQ (reference probe) raw fluorescence (ex355bp10/em520lp)
	no supp			0.1 mM			0.3 mM			0.6 mM			1 mM			1.2 mM			no probe
0	1.155	1.14	1.126	1.151	1.134	1.143	1.157	1.151	1.173	1.179	1.133	1.148	1.166	1.136	1.148	1.169	1.198	1.153	1.173	1.15	1.143
0.08	1.828	1.818	1.496	1.834	1.665	1.301	1.762	1.752	1.278	1.683	1.621	1.245	1.717	1.505	1.257	1.652	1.66	1.296	1.162	1.143	1.15
1	6.591	6.172	4.436	6.774	4.64	3.207	6.087	5.676	3.04	5.912	4.705	2.906	5.481	4.099	3.01	6.597	4.667	3.067	1.148	1.15	1.17
2	8.986	9.2	6.63	9.36	7.25	4.193	8.333	8.445	3.83	8.1	7.021	3.67	7.657	6.344	3.826	9.228	6.818	3.954	1.15	1.17	1.151
3	10.902	10.884	8.05	10.647	8.177	5.358	9.804	9.247	4.754	9.528	7.957	4.406	9.133	7.032	4.617	10.812	7.755	4.86	1.143	1.151	1.161
4	11.205	11.764	8.99	11.077	8.996	6.186	10.386	9.7	5.806	10.212	8.34	5.354	9.909	7.606	5.55	11.99	7.891	5.752	1.15	1.161	1.181
5	12.099	13.077	9.416	11.728	10.04	6.527	10.91	10.778	6.255	10.982	9.124	5.768	10.449	8.407	5.922	12.827	8.657	6.208	1.17	1.181	1.165
6	12.855	13.918	10.045	12.423	10.418	7.045	11.477	11.613	6.804	11.52	9.645	6.329	11.007	8.833	6.42	13.552	9.147	6.729	1.151	1.165	1.183
RX1 (reference probe) raw fluorescence (ex355bp10/em520lp)
	no supp			0.1 mM			0.3 mM			0.6 mM			1 mM			1.2 mM			no probe
0	1.18	1.179	1.145	1.141	1.135	1.165	1.149	1.146	1.18	1.184	1.151	1.174	1.138	1.14	1.156	1.177	1.163	1.193	1.173	1.15	1.143
0.08	1.201	1.184	1.202	1.175	1.14	1.181	1.183	1.161	1.19	1.201	1.14	1.2	1.177	1.145	1.17	1.201	1.159	1.181	1.162	1.143	1.15
1	1.35	1.308	1.303	1.313	1.244	1.265	1.285	1.299	1.254	1.317	1.235	1.283	1.274	1.241	1.21	1.325	1.265	1.217	1.148	1.15	1.17
2	1.482	1.514	1.403	1.44	1.389	1.374	1.385	1.437	1.349	1.425	1.362	1.374	1.385	1.34	1.251	1.461	1.418	1.272	1.15	1.17	1.151
3	1.666	1.669	1.553	1.607	1.492	1.488	1.562	1.551	1.464	1.581	1.469	1.5	1.537	1.435	1.309	1.644	1.533	1.337	1.143	1.151	1.161
4	1.817	1.895	1.762	1.759	1.611	1.681	1.667	1.697	1.608	1.694	1.56	1.665	1.674	1.516	1.394	1.765	1.641	1.433	1.15	1.161	1.181
5	1.982	2.212	1.888	1.923	1.754	1.802	1.812	1.853	1.728	1.834	1.689	1.787	1.788	1.646	1.458	1.93	1.793	1.492	1.17	1.181	1.165
6	2.162	2.687	2.158	2.092	1.887	2.041	1.948	2.017	1.9	1.986	1.823	2.002	1.941	1.758	1.544	2.089	1.942	1.611	1.151	1.165	1.183

## Sheet: Fig 5c + Fig8c
Fig 5a + S8a genetic knockout, MEF ko vs fl/fl cells
SS50-PQ raw fluorescence (ex355bp10/em520lp)
50 uM	MEF fl/fl			MEF -/-			MEF ctrl
	1	2	3	1	2	3	1	2	3
0	5.52167	5.75	5.68467	5.511	5.79733	5.55467	5.00683	5.08883	4.971
1	7.17267	7.60933	7.526	6.59933	7.059	7.47967	4.80283	4.68083	4.71067
2	9.09733	9.37567	9.552	7.98833	8.633	9.30067	4.76083	4.63967	4.64883
3	10.534	10.8177	11.656	9.09167	9.91333	11.3383	4.73083	4.63633	4.54883
4	12.1573	12.6723	13.2443	10.3387	11.7137	12.861	4.73583	4.61017	4.5965
5	13.2387	13.778	14.447	11.1287	12.8203	14.0583	4.769	4.5915	4.59517
6	14.2967	15.1187	15.3093	11.9593	14.4137	15.1283	4.70383	4.63983	4.55083
75 uM	MEF fl/fl			MEF -/-			MEF ctrl
	1	2	3	1	2	3	1	2	3
0	5.94633	6.159	6.021	5.907	6.27867	5.954	5.00683	5.08883	4.971
1	8.074	8.90033	8.88133	7.25267	8.05733	8.91833	4.80283	4.68083	4.71067
2	10.639	11.193	11.9637	9.25133	10.268	11.861	4.76083	4.63967	4.64883
3	12.4563	13.3377	15.3123	10.8427	12.109	15.232	4.73083	4.63633	4.54883
4	14.6883	16.3793	17.906	12.827	15.269	17.919	4.73583	4.61017	4.5965
5	16.2267	18.3507	19.6123	14.0387	17.4977	20.3537	4.769	4.5915	4.59517
6	18.6823	20.883	21.9217	15.8223	20.246	23.821	4.70383	4.63983	4.55083
100 uM	MEF fl/fl			MEF -/-			MEF ctrl
	1	2	3	1	2	3	1	2	3
0	6.359	6.50533	6.491	6.26733	6.655	6.343	5.00683	5.08883	4.971
1	8.651	9.481	10.03	8.031	8.65667	10.2063	4.80283	4.68083	4.71067
2	11.2057	12.369	13.7147	10.6263	11.1613	13.863	4.76083	4.63967	4.64883
3	13.1673	14.7743	17.747	12.836	13.3497	18.0953	4.73083	4.63633	4.54883
4	16.034	18.726	21.0833	15.6077	17.0337	21.536	4.73583	4.61017	4.5965
5	17.9007	21.523	24.432	17.513	19.5587	24.871	4.769	4.5915	4.59517
6	21.4283	25.172	27.979	20.2243	22.625	28.954	4.70383	4.63983	4.55083
TRFS-green raw fluorescence (ex440bp10/em520lp)
10 uM	MEF fl/fl			MEF -/-			MEF ki			no cells			no TRFS	fl/fl		no TRFS	KO		no TRFS	KI		no cells	no TRFS
	1	2	3	1	2	3	1	2	3	1	2	3	1	2	3	1	2	3	1	2	3	1	2	3
0	2.387	2.27267	2.12033	2.37467	2.282	2.11767	2.437	2.33067	2.152	2.48033	2.357	2.106	1.851	1.86367	1.58567	1.86233	1.86267	1.591	1.94233	1.90867	1.598	1.91967	1.86567	1.54933
1	4.50733	3.844	3.95833	3.307	2.95	2.777	4.975	4.38933	4.297	2.38567	2.19833	2.05267	1.86367	1.816	1.564	1.874	1.83533	1.56633	1.90233	1.874	1.573	1.82533	1.785	1.523
2	6.567	5.40933	5.97267	4.30533	3.67133	3.67267	7.54633	6.36233	6.70733	2.343	2.17167	2.05733	1.80633	1.79867	1.56267	1.82367	1.81	1.56333	1.839	1.84033	1.56867	1.76633	1.75233	1.51767
3	8.744	6.97733	7.63533	5.54333	4.529	4.50767	10.2873	8.36733	8.846	2.39933	2.18267	2.051	1.82467	1.79367	1.52133	1.82733	1.80333	1.524	1.85067	1.84067	1.53967	1.78667	1.75133	1.494
4	10.158	8.36967	9.249	6.38	5.41167	5.425	12.026	10.114	10.8577	2.341	2.21633	2.06567	1.79133	1.80767	1.538	1.78967	1.83033	1.54667	1.80933	1.85533	1.558	1.73867	1.76333	1.516
5	11.7613	9.36833	10.5077	7.43967	6.15667	6.25533	13.8773	11.377	12.2573	2.347	2.17567	2.04633	1.78067	1.779	1.537	1.78867	1.791	1.53467	1.803	1.81533	1.53367	1.73633	1.72333	1.48367
6	12.9873	10.468	11.7107	8.34633	6.97367	7.16867	15.2887	12.612	13.6653	2.353	2.19867	2.09367	1.774	1.78833	1.446	1.77533	1.79967	1.527	1.78933	1.82033	1.52733	1.73533	1.73933	1.45467
25 uM	MEF fl/fl			MEF -/-			MEF ki			no cells
	1	2	3	1	2	3	1	2	3	1	2	3
0	2.863	2.925	2.708	2.842	2.91267	2.723	2.912	3.045	2.739	2.96867	3.017	2.689
1	5.12333	4.985	4.88933	3.96133	3.91633	3.55533	5.84933	5.75733	5.23967	2.90767	2.89767	2.64
2	7.344	7.09133	7.35933	5.04633	4.94767	4.649	8.69533	8.52967	7.893	2.83967	2.864	2.65333
3	9.73533	9.21667	9.43467	6.46633	6.20633	5.673	11.9003	11.409	10.385	2.91333	2.88033	2.636
4	11.279	11.26	11.6227	7.439	7.50333	6.89133	13.9683	14.0613	12.905	2.84067	2.936	2.682
5	13.1827	12.9187	13.461	8.64633	8.58967	7.90667	16.288	16.1897	14.971	2.859	2.89367	2.67367
6	14.8973	14.6937	15.271	9.78933	9.748	9.01433	18.365	18.386	17.1483	2.872	2.91267	2.70833
50 uM	MEF fl/fl			MEF -/-			MEF ki			no cells
	1	2	3	1	2	3	1	2	3	1	2	3
0	3.647	3.74233	3.531	3.60267	3.699	3.51567	3.713	3.793	3.54633	3.832	3.83867	3.51167
1	6.08533	5.95933	5.78267	4.79933	4.69867	4.416	6.87233	6.73633	6.332	3.76767	3.73067	3.48933
2	8.33067	8.101	8.28167	5.89033	5.784	5.53233	9.93033	9.65633	9.24467	3.68	3.68333	3.50667
3	10.909	10.4327	10.5033	7.352	7.12167	6.58333	13.348	12.7967	11.9557	3.76933	3.698	3.47367
4	12.6333	12.724	12.863	8.37333	8.51467	7.88533	15.613	15.6997	14.727	3.66533	3.748	3.53867
5	14.742	14.6117	14.872	9.62233	9.72533	9.007	18.295	18.1063	16.983	3.70633	3.69833	3.51033
6	16.612	16.5967	16.926	10.8263	10.9847	10.1717	20.5763	20.6	19.482	3.699	3.73733	3.56833
100 uM	MEF fl/fl			MEF -/-			MEF ki			no cells
	1	2	3	1	2	3	1	2	3	1	2	3
0	4.94667	5.15333	4.89233	4.919	5.13933	4.904	5.07	5.237	4.94933	5.13433	5.37667	4.912
1	7.49067	7.346	7.201	6.258	6.18167	5.72767	8.366	8.229	7.84233	5.22033	5.251	4.924
2	9.69567	9.54567	9.78033	7.28867	7.277	6.84667	11.5377	11.2733	11.0353	5.11667	5.15467	4.921
3	12.347	12.027	12.045	8.757	8.72133	7.898	15.1567	14.612	13.9807	5.232	5.168	4.86133
4	14.1143	14.4617	14.5667	9.713	10.226	9.27033	17.5493	17.7367	17.1457	5.07	5.24533	4.967
5	16.3403	16.4567	16.7727	11.0047	11.4687	10.4327	20.3533	20.2663	19.629	5.141	5.15667	4.92867
6	18.3633	18.6327	18.9173	12.248	12.8567	11.657	22.8147	22.8383	22.272	5.14667	5.21233	4.971

## Sheet: Fig S9
Fig S9 cell-free inhibition
Fig S9a SS50-PQ at 50 µM and 100 µM
SS00-PQ (reference probe) raw fluorescence (ex355bp10/em520lp)								all values divided by 1000								values averages to maximum value at AF0
		0	1	2	3	4		SS00-PQ		0	1	2	3	4		SS00-PQ		0	1	2	3	4
AF4.5	25 uM	142.333	24531.7	24701	24326.3	24048.3		AF4.5	25 uM	0.142333	24.5317	24.701	24.3263	24.0483		AF4.5	25 uM	0.0068951	1.1884	1.19662	1.19783	1.19854
AF1.5		165.333	24661	24426.3	23874.3	23303.7		AF1.5		0.165333	24.661	24.4263	23.8743	23.3037		AF1.5		0.0080093	1.19466	1.18331	1.17557	1.16143
AF0.5		161	24090.3	23944.7	23522	23125.3		AF0.5		0.161	24.0903	23.9447	23.522	23.1253		AF0.5		0.00779938	1.16702	1.15998	1.15822	1.15254
AF0		82	20642.7	20642.3	20308.7	20064.7		AF0		0.082	20.6427	20.6423	20.3087	20.0647		AF0		0.00397235	1	1	1	1
AF4.5	50 uM	149.333	41478.7	41306.7	40353.3	38893.7		AF4.5	50 uM	0.149333	41.4787	41.3067	40.3533	38.8937		AF4.5	50 uM	0.00391362	1.08704	1.08836	1.0897	1.09012
AF1.5		144	42230.3	42028.7	41042.7	39962.7		AF1.5		0.144	42.2303	42.0287	41.0427	39.9627		AF1.5		0.00377385	1.10674	1.10739	1.10831	1.12008
AF0.5		144.333	41409	41058.3	39913.3	38752.3		AF0.5		0.144333	41.409	41.0583	39.9133	38.7523		AF0.5		0.00378258	1.08522	1.08182	1.07782	1.08616
AF0		80.6667	38157.3	37953	37031.7	35678.3		AF0		0.0806667	38.1573	37.953	37.0317	35.6783		AF0		0.00211405	1	1	1	1
SS50-PQ raw fluorescence (ex355bp10/em520lp)
		0	1	2	3	4		SS50-PQ		0	1	2	3	4		SS50-PQ		0	1	2	3	4
AF4.5	25 uM	866	5073.33	6210.33	7298	8043.67		AF4.5	25 uM	0.866	5.07333	6.21033	7.298	8.04367		AF4.5	25 uM	0.0614882	0.36022	0.44095	0.518177	0.571121
AF1.5		642.333	2505.67	3168.67	3772	4264.67		AF1.5		0.642333	2.50567	3.16867	3.772	4.26467		AF1.5		0.0456073	0.177909	0.224983	0.267822	0.302802
AF0.5		557.333	2895	3397	3868.67	4277		AF0.5		0.557333	2.895	3.397	3.86867	4.277		AF0.5		0.0395721	0.205552	0.241196	0.274685	0.303678
AF0		540.667	12002.7	12869.3	13511.7	14084		AF0		0.540667	12.0027	12.8693	13.5117	14.084		AF0		0.0383887	0.85222	0.913756	0.959363	1
AF4.5	50 uM	1114	7711	8864	9818	10640.3		AF4.5	50 uM	1.114	7.711	8.864	9.818	10.6403		AF4.5	50 uM	0.0451457	0.312494	0.35922	0.397882	0.431493
AF1.5		965	6583.67	7440	8224	8813.33		AF1.5		0.965	6.58367	7.44	8.224	8.81333		AF1.5		0.0391074	0.266808	0.301512	0.333284	0.357404
AF0.5		868	5217.67	5906	6567	7132		AF0.5		0.868	5.21767	5.906	6.567	7.132		AF0.5		0.0351764	0.21145	0.239345	0.266133	0.289221
AF0		667.667	24315.7	24557.3	24675.7	24659.3		AF0		0.667667	24.3157	24.5573	24.6757	24.6593		AF0		0.0270577	0.985411	0.995204	1	1
SS66C-PQ (reference probe) raw fluorescence (ex355bp10/em520lp)
		0	1	2	3	4		SS66C-PQ		0	1	2	3	4		SS66C-PQ		0	1	2	3	4
AF4.5	25 uM	405.667	17020.3	19763	20814.3	20830		AF4.5	25 uM	0.405667	17.0203	19.763	20.8143	20.83		AF4.5	25 uM	0.0202304	0.848796	0.985571	1.038	1.03878
AF1.5		403.667	16852.3	19731.3	20464.7	20351.3		AF1.5		0.403667	16.8523	19.7313	20.4647	20.3513		AF1.5		0.0201307	0.840418	0.983992	1.02056	1.01491
AF0.5		395	16395	19289	20172	20063		AF0.5		0.395	16.395	19.289	20.172	20.063		AF0.5		0.0196985	0.817611	0.961933	1.00597	1.00053
AF0		348	16560.7	18616.7	19628.7	20052.3		AF0		0.348	16.5607	18.6167	19.6287	20.0523		AF0		0.0173546	0.825872	0.928404	0.978872	1
AF4.5	50 uM	832.667	25435.3	30641	33612.7	34895		AF4.5	50 uM	0.832667	25.4353	30.641	33.6127	34.895		AF4.5	50 uM	0.0245381	0.74956	0.902968	0.99054	1.02833
AF1.5		850.667	25006.7	30297.7	32899.3	34634		AF1.5		0.850667	25.0067	30.2977	32.8993	34.634		AF1.5		0.0250685	0.736928	0.89285	0.969519	1.02064
AF0.5		892.333	24782.3	29894.7	32538.7	34432.3		AF0.5		0.892333	24.7823	29.8947	32.5387	34.4323		AF0.5		0.0262964	0.730317	0.880974	0.95889	1.0147
AF0		754	25085	29704	33933.7	33912		AF0		0.754	25.085	29.704	33.9337	33.912		AF0		0.0222198	0.739236	0.875355	1	0.999361
Fig S9b SS50-PQ at r.t. and 37°C
SS50-PQ at 50 µM at 37 °C								all values divided by 1000								values averages to maximum value at AF0
time (h)	0	0.08	1	2	3	4		Timepoints (h)	0	0.08	1	2	3	4		Timepoints (h)	0	0.08	1	2	3	4
no inhibitor	115.333	10201.7	14107	13826.3	13578.7	13051.3		no inhibitor	0.115333	10.2017	14.107	13.8263	13.5787	13.0513		no inhibitor	0.00817561	0.723164	1	0.980104	0.962548	0.925167
TRi1 1 µM	93.6667	8493	10589.7	10574.7	10552	10370		TRi1 1 µM	0.0936667	8.493	10.5897	10.5747	10.552	10.37		TRi1 1 µM	0.00663973	0.602042	0.750668	0.749604	0.747997	0.735096
TRi1 2 µM	89.6667	8443.67	10731.7	10668.3	10605.7	10444.7		TRi1 2 µM	0.0896667	8.44367	10.7317	10.6683	10.6057	10.4447		TRi1 2 µM	0.00635618	0.598544	0.760734	0.756244	0.751802	0.740389
TRi1 4 µM	92	8525.5	10938	10812	10789.5	10561.5		TRi1 4 µM	0.092	8.5255	10.938	10.812	10.7895	10.5615		TRi1 4 µM	0.00652159	0.604345	0.77536	0.766428	0.764833	0.748671
TRi3 1 µM	158.333	4598	8729.67	9370.33	9205.67	9012		TRi3 1 µM	0.158333	4.598	8.72967	9.37033	9.20567	9.012		TRi3 1 µM	0.0112237	0.325937	0.618818	0.664233	0.65256	0.638832
TRi3 2 µM	93.3333	8004.67	9951.33	10353.7	10409.7	10223		TRi3 2 µM	0.0933333	8.00467	9.95133	10.3537	10.4097	10.223		TRi3 2 µM	0.0066161	0.567425	0.705418	0.733938	0.737908	0.724676
TRi3 4 µM	91	8669.33	10856.7	10985	10951.3	10785.7		TRi3 4 µM	0.091	8.66933	10.8567	10.985	10.9513	10.7857		TRi3 4 µM	0.0064507	0.614541	0.769595	0.778691	0.776305	0.764562
AF 1 µM	244.333	6928	9271.67	9312.67	9343	9225		AF 1 µM	0.244333	6.928	9.27167	9.31267	9.343	9.225		AF 1 µM	0.01732	0.491104	0.657239	0.660145	0.662295	0.653931
AF 2 µM	197.333	8585.67	10795.3	10704	10606.7	10480.7		AF 2 µM	0.197333	8.58567	10.7953	10.704	10.6067	10.4807		AF 2 µM	0.0139883	0.60861	0.765246	0.758772	0.751873	0.742941
AF 4 µM	117	7780	10185.3	9960.33	9925	9820.33		AF 4 µM	0.117	7.78	10.1853	9.96033	9.925	9.82033		AF 4 µM	0.00829375	0.551499	0.722005	0.706056	0.703551	0.696132
SS50-PQ at 50 µM at r.t.								all values divided by 1000								values averages to maximum value at AF0
time (h)	0	0.08	1	2	3	4		Timepoints (h)	0	0.08	1	2	3	4		Timepoints (h)	0	0.08	1	2	3	4
no inhibitor	121.667	11778.7	15180.7	15050.3	14707.7	14521.7		no inhibitor	0.121667	11.7787	15.1807	15.0503	14.7077	14.5217		no inhibitor	0.00801458	0.775899	1	0.991414	0.968842	0.95659
TRi1 1 µM	93.3333	10366.3	12773	12854.3	12663	12484		TRi1 1 µM	0.0933333	10.3663	12.773	12.8543	12.663	12.484		TRi1 1 µM	0.00614817	0.682864	0.841399	0.846756	0.834153	0.822362
TRi1 2 µM	88.6667	10792	13540.7	13565.3	13302	13084.3		TRi1 2 µM	0.0886667	10.792	13.5407	13.5653	13.302	13.0843		TRi1 2 µM	0.00584076	0.710904	0.891968	0.893592	0.876246	0.861907
TRi1 4 µM	80.1667	408.333	1024.83	1056	1045.33	1033.17		TRi1 4 µM	0.0801667	0.408333	1.02483	1.056	1.04533	1.03317		TRi1 4 µM	0.00528084	0.0268982	0.0675091	0.0695621	0.0688595	0.0680581
TRi3 1 µM	122	4528.14	6723.57	6829	6749.86	6706.43		TRi3 1 µM	0.122	4.52814	6.72357	6.829	6.74986	6.70643		TRi3 1 µM	0.00803654	0.298283	0.442903	0.449848	0.444635	0.441774
TRi3 2 µM	88.6667	7498.43	9427.14	9508.71	9469.86	9383		TRi3 2 µM	0.0886667	7.49843	9.42714	9.50871	9.46986	9.383		TRi3 2 µM	0.00584076	0.493946	0.620997	0.62637	0.62381	0.618089
TRi3 4 µM	97	8046.67	9715.33	10058	9943	9830.67		TRi3 4 µM	0.097	8.04667	9.71533	10.058	9.943	9.83067		TRi3 4 µM	0.0063897	0.53006	0.639981	0.662553	0.654978	0.647578
AF 1 µM	103.333	6658	9108	9049.33	8899	8906.33		AF 1 µM	0.103333	6.658	9.108	9.04933	8.899	8.90633		AF 1 µM	0.0068069	0.438584	0.599974	0.596109	0.586206	0.586689
AF 2 µM	94.6667	8321.67	10815.3	10678.7	10633	10549.7		AF 2 µM	0.0946667	8.32167	10.8153	10.6787	10.633	10.5497		AF 2 µM	0.006236	0.548175	0.712441	0.703439	0.70043	0.694941
AF 4 µM	99	572.333	1930.67	2018.33	2092.33	2098		AF 4 µM	0.099	0.572333	1.93067	2.01833	2.09233	2.098		AF 4 µM	0.00652145	0.0377015	0.127179	0.132954	0.137829	0.138202
Fig S9c SS50-PQ at 50 µM with inhibitor titration											all values divided by 1000										values averages to maximum value at AF0
c(Auranofin) (µM)											Auranofin										Auranofin
	0	0.08	1	2	3	4	5	6				0	0.08	1	2	3	4	5	6			0	0.08	1	2	3	4	5	6
0	394.667	9461	36375.5	34874.3	33952	33197.3	32466.7	31488.7			0	0.394667	9.461	36.3755	34.8743	33.952	33.1973	32.4667	31.4887		0	0.0108498	0.260093	1	1	1	1	1	1
0.085	444.333	5268	20382.5	20273	20058.5	19938	19758.5	19601			0.085	0.444333	5.268	20.3825	20.273	20.0585	19.938	19.7585	19.601		0.085	0.0122152	0.144823	0.560336	0.581316	0.59079	0.60059	0.608578	0.622478
0.16	546.5	4829	23484	23363.5	22883.5	22605	21694.7	21322			0.16	0.5465	4.829	23.484	23.3635	22.8835	22.605	21.6947	21.322		0.16	0.0150238	0.132754	0.645599	0.669934	0.673996	0.680928	0.668214	0.677133
0.31	363	418	455.333	363.5	348	340	338.5	334.5			0.31	0.363	0.418	0.455333	0.3635	0.348	0.34	0.3385	0.3345		0.31	0.00997924	0.0114913	0.0125176	0.0104231	0.0102498	0.0102418	0.0104261	0.0106229
0.6	448	489	459.667	413	402	405	391	387			0.6	0.448	0.489	0.459667	0.413	0.402	0.405	0.391	0.387		0.6	0.012316	0.0134431	0.0126367	0.0118425	0.0118402	0.0121998	0.0120431	0.0122901
1.1	536.667	586.333	572	530.5	517.333	505.667	499.333	492			1.1	0.536667	0.586333	0.572	0.5305	0.517333	0.505667	0.499333	0.492		1.1	0.0147535	0.0161189	0.0157249	0.0152118	0.0152372	0.0152321	0.0153799	0.0156247
2.1	368.333	398.333	452.667	425.5	380	363.333	354.667	349			2.1	0.368333	0.398333	0.452667	0.4255	0.38	0.363333	0.354667	0.349		2.1	0.0101259	0.0109506	0.0124443	0.012201	0.0111923	0.0109447	0.010924	0.0110834
4	381.667	346.333	417	379.667	363.667	359.333	353	349.333			4	0.381667	0.346333	0.417	0.379667	0.363667	0.359333	0.353	0.349333		4	0.0104924	0.00952106	0.0114638	0.0108867	0.0107112	0.0108242	0.0108727	0.0110939
c(Tri-1) (µM)											Tri-1										Tri-1
	0	0.08	1	2	3	4	5	6				0	0.08	1	2	3	4	5	6			0	0.08	1	2	3	4	5	6
0	394.667	9461	36375.5	34874.3	33952	33197.3	32466.7	31488.7			0	0.394667	9.461	36.3755	34.8743	33.952	33.1973	32.4667	31.4887		0	0.0108498	0.260093	1	1	1	1	1	1
0.085	248.333	6104.5	22623.5	22449	22099.5	21741	21484	21158			0.085	0.248333	6.1045	22.6235	22.449	22.0995	21.741	21.484	21.158		0.085	0.00682694	0.167819	0.621943	0.643711	0.650904	0.654902	0.661725	0.671924
0.16	263.333	4251	18296	18156	17963.5	17729.5	17582.5	17386.5			0.16	0.263333	4.251	18.296	18.156	17.9635	17.7295	17.5825	17.3865		0.16	0.0072393	0.116864	0.502976	0.520612	0.529085	0.534064	0.541555	0.552151
0.31	309.333	2766	17571	17568	17378.5	17207.5	17053	16978			0.31	0.309333	2.766	17.571	17.568	17.3785	17.2075	17.053	16.978		0.31	0.00850389	0.0760402	0.483045	0.503752	0.511855	0.51834	0.525246	0.539178
0.6	273.667	3564.5	19354	19344.5	18995.5	18844	18615	18463			0.6	0.273667	3.5645	19.354	19.3445	18.9955	18.844	18.615	18.463		0.6	0.00752338	0.0979918	0.532061	0.554692	0.559481	0.567636	0.573357	0.586338
1.1	248	365	6492.5	6495.5	6399	9075.5	7670.67	7539			1.1	0.248	0.365	6.4925	6.4955	6.399	9.0755	7.67067	7.539		1.1	0.00681778	0.0100342	0.178486	0.186254	0.188472	0.27338	0.236263	0.239419
2.1	256	403	9397.5	9124.5	8878	8695.5	8498.5	8382			2.1	0.256	0.403	9.3975	9.1245	8.878	8.6955	8.4985	8.382		2.1	0.0070377	0.0110789	0.258347	0.261639	0.261487	0.261934	0.261761	0.266191
4	264	1126	9426	9236	9004.5	8819.5	8671	8503			4	0.264	1.126	9.426	9.236	9.0045	8.8195	8.671	8.503		4	0.00725763	0.0309549	0.25913	0.264837	0.265213	0.265669	0.267074	0.270034
c(Tri-3) (µM)											Tri-3										Tri-3
	0	0.08	1	2	3	4	5	6				0	0.08	1	2	3	4	5	6			0	0.08	1	2	3	4	5	6
0	394.667	9461	36375.5	34874.3	33952	33197.3	32466.7	31488.7			0	0.394667	9.461	36.3755	34.8743	33.952	33.1973	32.4667	31.4887		0	0.0108498	0.260093	1	1	1	1	1	1
0.085	279.333	4462.67	27388.5	25298.3	24680.3	24293.3	23862.7	23432.3			0.085	0.279333	4.46267	27.3885	25.2983	24.6803	24.2933	23.8627	23.4323		0.085	0.00767916	0.122683	0.752938	0.725414	0.726918	0.731786	0.73499	0.744151
0.16	277.333	3727	28001.5	27642.5	27041.5	26590	26162.5	25763.5			0.16	0.277333	3.727	28.0015	27.6425	27.0415	26.59	26.1625	25.7635		0.16	0.00762418	0.102459	0.76979	0.792632	0.796463	0.800968	0.805826	0.818183
0.31	302.333	3740	23456.7	23071.3	24053.5	22478	22094.3	23199			0.31	0.302333	3.74	23.4567	23.0713	24.0535	22.478	22.0943	23.199		0.31	0.00831146	0.102816	0.644848	0.661556	0.708456	0.677103	0.680524	0.736741
0.6	282	2020.5	15661	15526.5	15278	15108.5	14904.5	14740.5			0.6	0.282	2.0205	15.661	15.5265	15.278	15.1085	14.9045	14.7405		0.6	0.00775247	0.0555456	0.430537	0.445213	0.449988	0.455112	0.459071	0.468121
1.1	261	1942.5	16015	15730	15486.5	15279.5	15130	14872			1.1	0.261	1.9425	16.015	15.73	15.4865	15.2795	15.13	14.872		1.1	0.00717516	0.0534013	0.440269	0.451048	0.456129	0.460263	0.466016	0.472297
2.1	252.333	1806.67	15541.3	14428.5	14094	13813.5	13518	13248.5			2.1	0.252333	1.80667	15.5413	14.4285	14.094	13.8135	13.518	13.2485		2.1	0.0069369	0.0496671	0.427247	0.413728	0.415115	0.416103	0.416366	0.420739
4	226.333	1389	14396.3	12937.5	12684	12487	12332.5	14478			4	0.226333	1.389	14.3963	12.9375	12.684	12.487	12.3325	14.478		4	0.00622214	0.038185	0.39577	0.370975	0.373586	0.376145	0.379851	0.459784

## Sheet: Fig S10
Fig S10 Preliminary TrxR inhibitor studies using SS50-PQ at 25 µM in HeLa and A549 cells
HeLa cells
Tri-1	ctrl			0 µM			0.045 µM			0.085 µM			0.16 µM			0.31 µM			0.6 µM			1.1 µM			2.1 µM			4 µM
0	1322.7	1367.2	1402.8	1372	1341	1355	1328	1298.7	1350.7	1330	1302.7	1363.7	1303	1267.3	1350.7	1318.3	1269.7	1349	1336.7	1329.7	1358.7	1351.7	1351.7	1385.3	1312.7	1311	1385.7	1278.3	1255	1361.3
0.08	1314.8	1375.8	1369.8	1431.3	1447.7	1450	1437	1441	1457.3	1449	1463.3	1457.3	1428.7	1460.7	1456	1425.3	1444.7	1445	1418.3	1444.7	1450.3	1400.7	1425.7	1445.3	1370	1394	1431.7	1356.7	1376	1416
1	1395.2	1456.8	1461.3	1835.7	1808.7	1816.7	1842.7	1814.7	1836.3	1850.7	1835.3	1854.3	1838	1809	1838.3	1828	1800.7	1866	1802.3	1805	1823.7	1799.3	1805.3	1825.7	1736.3	1708	1782.7	1693	1709.3	1745
2	1353.8	1457.2	1450.8	1982.7	1984.3	1956.3	1964.7	1987.3	1979.3	1963.7	2000	2013	1956	1984	1998.3	1945.3	1978	1999	1915.7	1955	1989	1941.7	1999	2000.3	1867	1898	1958.7	1796.3	1873.7	1888.7
3	1374.8	1444	1402.8	2157.3	2068.3	2029.3	2132	2099.7	2075.3	2130.7	2104	2109.7	2110	2096.7	2087.3	2098.3	2066.7	2124	2072	2052.7	2090.7	2118.3	2098.7	2071.7	2026.3	1972	2027.7	1947.3	1945.7	1965.7
4	1348.2	1446.8	1394.8	2178.7	2251.3	2104.3	2177.3	2368.3	2190.3	2162	2346.7	2215.7	2148.3	2363	2190.3	2155.7	2307	2234	2140	2275.7	2215	2167.3	2283	2187	2066	2148	2126.3	1973	2130	2041.7
5	1369.5	1433.4	1387.2	2432.3	2399	2242.7	2445.3	2613.7	2402.7	2409	2597.7	2387.3	2433.7	2615.7	2376.7	2441.3	2555.7	2454	2472.3	2512	2435	2397.3	2413	2359.7	2265.3	2334	2247.3	2119.3	2290	2151.3
6	1364.2	1449		2596.3	2623.3		2616	2877.7		2577	2847.3		2638	2881		2645	2796.7		2713.3	2756.7		2593.3	2655.3		2445	2585		2233.7	2536.3
Tri-3	ctrl			0 µM			0.045 µM			0.085 µM			0.16 µM			0.31 µM			0.6 µM			1.1 µM			2.1 µM			4 µM
0	1322.7	1367.2	1402.8	1283.7	1294.7	1408.3	1306.3	1279	1389	1329.7	1326.7	1403	1360.7	1359	1414.7	1339	1347.3	1412	1309.7	1310	1414	1305.3	1302	1405	1312	1303.7	1389	1330.3	1323.7	1396
0.08	1314.8	1375.8	1369.8	1425.7	1474	1498.7	1430	1456	1468.7	1431.7	1458	1510.7	1430	1465.7	1478	1422.3	1459.7	1499.3	1431	1493.7	1495	1427	1471	1481.7	1402.3	1448	1452	1372.3	1416	1428.3
1	1395.2	1456.8	1461.3	1853.3	1853.7	1895	1835.7	1812	1846.3	1835	1810.7	1900.3	1838.3	1840.7	1879	1842.3	1841.3	1918.7	1841.3	1863.7	1903.7	1825.3	1840	1897	1761.7	1790	1811.3	1652.3	1715.7	1717
2	1353.8	1457.2	1450.8	1952.7	2041.7	2061.3	1951	1991	2031.3	1947.7	1989	2074	1956.3	2059.7	2037.3	1950	2052.3	2078.7	1926.7	2068	2055.3	1929.7	2020	2055	1853.3	1965	1951	1724	1881.7	1853.7
3	1374.8	1444	1402.8	2109	2101.3	2135	2099.3	2057.3	2098.3	2124	2068.3	2177.3	2138.3	2141	2096.7	2115	2123	2113	2088.3	2129.3	2116.3	2085.3	2097.7	2103.3	2018	2033	2017	1884.7	1957	1938.7
4	1348.2	1446.8	1394.8	2214.7	2342	2216.7	2224.3	2272	2229	2275.3	2273	2299	2197.3	2358	2199.3	2194	2341.7	2213.7	2145.3	2322.3	2198.7	2137	2302.3	2174.7	2074.7	2200.7	2088.7	1917.7	2088.7	1991.7
5	1369.5	1433.4	1387.2	2543	2565.7	2356	2561.7	2460.3	2408.3	2682.7	2471.7	2461	2448.7	2580	2407.7	2463.3	2548.7	2348.7	2362	2506	2305	2378	2479.3	2284	2294.3	2349	2171.3	2060	2162.7	2058.3
6	1364.2	1449		2770.7	2840.7		2793.3	2736		2905.7	2722.3		2653.3	2860		2665.7	2820		2550.3	2757.3		2579.3	2753.3		2465.7	2606.3		2127.7	2335
AF	ctrl			0 µM			0.045 µM			0.085 µM			0.16 µM			0.31 µM			0.6 µM			1.1 µM			2.1 µM			4 µM
0	1340.8	1340.8	1364.8	1335.3	1370.7	1351.7	1448.3	1464.7	1488	1451.3	1487	1464.3	1393.7	1459	1424.7	1377.3	1460.3	1454.3	1497.3	1610.7	1534.3	1523	1433	1477	1420	1447	1436.3	1373.7	1460.7	1477.3
0.08	1315.2	1315.2	1332.3	1460.7	1489.7	1484	1600.7	1579	1595	1612.3	1549.3	1560.3	1580.7	1537.3	1535.3	1556.7	1546.3	1540.3	1579.7	1650	1570	1551.7	1496.3	1524.3	1498.7	1491.7	1480.3	1477.3	1499.7	1509.7
1	1383.2	1383.2	1396.7	1732.7	1768	1751.3	1860.7	1828	1861.7	1861.7	1796.7	1823	1798.7	1779	1789	1773	1772.7	1774.7	1773	1856	1775.7	1762.7	1695	1724.7	1676.3	1693	1674.7	1643.7	1703.7	1694.7
2	1385.5	1385.5	1398.5	2016.7	1985.7	1936.7	2114.7	2023	2045	2101.3	1983.7	2002.3	2034.3	1942.3	1976	1995.7	1940.7	1952.3	1937.3	1952	1899.3	1936	1845.7	1849.7	1834	1801.3	1781.3	1794.7	1793	1779.7
3	1368.3	1368.3	1387.7	2086	2100.3	2078.3	2176.3	2127.3	2148.7	2159.7	2076.3	2110.7	2084.3	2032.7	2089	2049	2008.7	2033.7	1964.7	2009.7	1980	1991	1928.3	1943.3	1879.3	1867.3	1859.3	1830.3	1848.7	1850.3
4	1364.3	1364.3	1371.7	2268.3	2244.3	2200.3	2323	2245	2238.3	2301.7	2162.7	2199.3	2211.3	2120.3	2163	2154.3	2097.7	2098.3	2064.7	2073	2022	2088	1998	2005.7	1967.7	1927.3	1917.7	1896	1884.7	1885.3
5	1371.2	1371.2	1389.5	2400.7	2443	2453.7	2409.7	2377.7	2387.3	2350.3	2268.3	2321.3	2217	2212	2283.3	2171.3	2190	2201.7	2064	2126.3	2105	2091	2071.7	2084.3	1982.3	1988.7	2009	1915.7	1952.3	1965.7
6	1357.3	1357.3	1381	2605.3	2561.7	2606.3	2605.7	2446.7	2484.3	2496.7	2289	2418	2369.7	2242.3	2375	2300.3	2200.3	2243.3	2141.3	2121	2109	2140	2048.7	2077.7	2028.3	1984.3	1997	1949.7	1928.7	1964.7
A549 cells
Tri-1	ctrl			0 µM			0.045 µM			0.085 µM			0.16 µM			0.31 µM			0.6 µM			1.1 µM			2.1 µM			4 µM
0.5	1425.8	1458.2	1465.5	2089	2408.7	2039.7	2235.3	2457.7	2023	2212	2396.3	2009.7	2221.7	2403.3	2081	2177	2348.3	1974.7	2144	2242.3	1950.7	2093	2363.7	1957	2061	2036.3	2001.7	2054	2213	1949.3
1	1465.5	1490.5	1535.3	2499	2870	2501.3	2633.3	2876.7	2503.7	2604.3	2839	2485.7	2595	2795.3	2545.3	2531	2705	2403	2468.3	2596	2318	2543.7	2778	2402	2440.3	2407.7	2480.3	2416	2655	2361.3
2	1459.8	1476.8	1474.3	2853	3174.7	2695.7	2995	3182	2717.3	2937	3114.3	2680.7	2903.7	3061	2736	2830.7	2961	2547	2778.3	2820.7	2469	2923.3	3074.7	2555.7	2761.7	2638.7	2670.7	2729	2930.7	2502.7
3	1463.3	1489.7	1453.7	3053.7	3404.7	2892	3149	3389	2919.7	3087	3341	2871	3028.7	3257	2953.3	2966	3144	2740.3	2927.3	2996	2686	3140	3335	2668.3	2919.7	2821.3	2840	2866.3	3168	2676.3
4	1441.8	1452.3	1437.2	3188.3	3548.7	3033.3	3313.7	3502.7	3058.7	3229.3	3453.7	2995.3	3172.7	3355	3054	3098	3258.3	2822	3036	3095.3	2776.7	3278.3	3436	2784	3053.3	2882.7	2956.3	3003.7	3265	2755.3
5	1439.2	1447.8	1432.2	3300.7	3605.7	3130.3	3405.3	3567	3144.7	3326.7	3505.7	3076	3261	3397.3	3129	3187.7	3299.3	2879.7	3148	3148.3	2853.7	3392.7	3518.3	2853	3152	2926	3046.7	3111.3	3327.3	2838.7
6	1414	1427.5	1416.2	3345	3649	3164.7	3442.3	3589	3159.3	3367.7	3530	3094.7	3309.7	3411.7	3138.3	3226.3	3318.3	2888	3180	3163.7	2868.3	3441	3557	2886	3203.3	2958	3079	3163	3374	2858
Tri-3	ctrl			0 µM			0.045 µM			0.085 µM			0.16 µM			0.31 µM			0.6 µM			1.1 µM			2.1 µM			4 µM
0.5	1425.8	1458.2	1465.5	2123	2347	2100	2149.3	2247	2045.3	2141.3	2246	2060	2003	2389	2015	1955.7	2339	1993.7	1966.3	2193.7	1978.7	1966.3	2231.3	2012.3	1940.7	2175.3	1942	1908	2202.7	1940.3
1	1465.5	1490.5	1535.3	2453.3	2730.7	2553.7	2527.7	2654.7	2475.7	2547.7	2662.7	2460.7	2382.3	2762	2459.3	2314	2695.3	2477.7	2285	2536.7	2391.3	2293.3	2553.7	2458.7	2261.3	2567	2349.3	2229.7	2596.3	2323
2	1459.8	1476.8	1474.3	2748	2972.3	2736.3	2825.7	2886	2632	2868	2908.3	2635	2727	3079	2610.3	2587.3	2966.3	2637.3	2544.7	2780.7	2512.3	2546.3	2813.3	2608	2491.7	2802.3	2467.7	2486	2870.3	2451.3
3	1463.3	1489.7	1453.7	2873.3	3201.7	2925.7	2969.3	3071.7	2831.7	3027	3094.7	2817	2949	3337.3	2727.3	2756.3	3206	2766.7	2669.3	2996.7	2640.7	2669.3	3036.7	2782.3	2632.3	3027	2640.7	2646	3109.3	2595.3
4	1441.8	1452.3	1437.2	3004.3	3272	3017	3088	3147.7	2918.3	3112.3	3184	2879.7	3055.7	3432.3	2834.7	2859	3263.3	2861.7	2778	3058.3	2714.3	2782	3101.7	2855.3	2705.3	3105.7	2690	2713	3188.3	2649.3
5	1439.2	1447.8	1432.2	3099.7	3350.3	3085.7	3189.3	3196.7	2984	3237.3	3237.7	2928	3176.3	3532	2910	2965.7	3361.7	2966.3	2887.3	3142.3	2782.3	2876	3186.3	2929.7	2808.3	3200	2757.3	2813.7	3275.7	2711.3
6	1414	1427.5	1416.2	3148	3371.3	3105.7	3234	3237	3010.3	3279.7	3267	2958	3233	3570	2947.3	2990.7	3401	2995.7	2916.7	3171.3	2809.3	2925.3	3220.7	2968.3	2836.3	3236.7	2785	2856.7	3324.7	2745.3
AF	ctrl			0 µM			0.045 µM			0.085 µM			0.16 µM			0.31 µM			0.6 µM			1.1 µM			2.1 µM			4 µM
0.5	1398.8	1331.7	1395.5	2047	1797.3	2025.7	2163	1851	2235.3	2150.7	1867	2069	2012.7	1924.3	2118.7	2053.3	1855	2096.3	2003	1868	2079	1824	1703.7	1954	1914.3	1711.3	2007.3	1829.7	1714.7	1966.7
1	1457.7	1418.5	1507.7	2429.7	2136.3	2476.7	2532.3	2190.3	2683.7	2536.3	2239	2498	2337.3	2267	2528.3	2365.7	2161.3	2511.7	2279.7	2151.3	2453.7	2085	2021	2358.3	2193	2006.3	2419.7	2071.3	2032	2338.7
2	1430.8	1419.8	1457.3	2712.3	2454.7	2685.3	2791	2507.3	2878.7	2774	2542.7	2671.3	2522.7	2565.7	2676.3	2593.7	2440.7	2666	2471	2358.3	2617	2275.7	2255.3	2469	2306.3	2214	2567.7	2156.3	2205	2419.3
3	1465	1389.5	1469.8	2946.7	2491.3	2954.3	3013.7	2579.7	3121.7	3015.3	2638.7	2866.7	2728	2659	2878.7	2810.7	2512.3	2876.3	2690.3	2351.7	2817.3	2433.3	2262.3	2648.7	2461.7	2228	2757.3	2295.7	2208.7	2591.7
4	1432	1385.7	1462.5	3071.7	2606	3064	3125.7	2665.3	3196.7	3131.3	2740.7	2930.3	2836.7	2750.7	2943.7	2939.7	2611.3	2945.7	2781.3	2416.7	2892.3	2490	2333	2693.3	2501.7	2293.3	2805	2340.3	2288.7	2611.3
5	1410.5	1373.5	1446.8	3145	2684.3	3194.7	3158.3	2741.3	3338.3	3166.7	2825.3	3055.3	2840.7	2825.7	3071.3	2959.7	2683	3087	2848.7	2466.7	2999	2539	2394.7	2775.7	2509	2361.3	2921.7	2340	2360.7	2733.7
6	1408.7	1361.5	1423.2	3208	2724.3	3294.7	3247.7	2769.7	3399.7	3246.3	2853	3099.3	2944	2867	3116	3053.7	2708	3140	2899.3	2471	3043.7	2598	2456	2820	2555.7	2427	2977	2425	2428	2783.3

[truncated: 4 more sheets: Fig 5d-e + Fig S11-12, Fig S13, Fig S14-15, Fig 6d + Fig S16]
